# Supplementary material for: Spatial epi-proteomics enabled by histone post-translational modification analysis from low-abundance clinical samples
Source: Clin Epigenetics. 2021 Jul 28;13:145. doi: 10.1186/s13148-021-01120-7 (PMC8317427; doi:10.1186/s13148-021-01120-7)
Supplement: Supplementary file 2 — Additional file 2. Dataset S1. Histone PTM quantification data. [file 13148_2021_1120_MOESM2_ESM.xlsx]

## Sheet: Summary samples
Spreadsheet #	Sample			In-gel digestion protocol
#1: comparison of in-gel digestion methods	glioblastoma primaries		D3 1	D3 protocol
			D3 2
			Pro 1	PRO protocol				AUC = area under the curve
			Pro 2					%RA = % relative abundances
			Pro2 1	PRO-PRO protocol				L/H ratios = ratios of %RA values for light and heavy channels
			Pro2 2
			PIC 1	PRO-PIC protocol
			PIC 2
#2: comparison of in-gel digestion methods	MDA-MB-231		D3 1	D3 protocol
			D3 2
			D3 3
			Pro 1	PRO protocol
			Pro 2
			Pro 3
			Pro2 1	PRO-PRO protocol
			Pro2 2
			Pro2 3
			PIC 1	PRO-PIC protocol
			PIC 2
			PIC 3
#3: MDA-MB-231 dilution2	DMSO	3 mg	1	PRO-PIC protocol
			2
			3
		600 ng
		120 ng
		25 ng
		5 ng
	Panobinostat	3 mg	1
			2
			3
		600 ng
		120 ng
		25 ng
		5 ng
#4: LMD pancreas, FFPE storage	LMD pancreas FFPE	500	1
			2
		100	1
		20	1
			2
		5	1
			2
		2.5	1
			2
		1	1
			2
#5: LMD pancreas, OCT storage	LMD pancreas OCT	500	1
			2
		100	1
		20	1
			2
		5	1
			2
		2.5	1
			2
		1	1
			2
#6: BC LMD samples, Figure 4		normal	N1
			N2
			N3
		tumor 1	T1_1
			T1_2
			T1_3
		tumor 2	T2_1
			T2_2
			T2_3
		tumor 3	T3_1
			T3_2
		tumor 4	T4_1
			T4_2
#7: BC LMD samples, Figure 5		11187	LD
			T
			TIL
		1329	LD
			T
			TIL
		5374	LD
			T
			TIL
		6299	LD
			T
			TIL
		946	LD
			T
			TIL

## Sheet: 1-glioblastoma prim
Peptide	AUC																%RA																L/H ratio
	heavy								light								heavy								light
	D3 1	D3 2	Pro 1	Pro 2	Pro2 1	Pro2 2	PIC 1	PIC 2	D3 1	D3 2	Pro 1	Pro 2	Pro2 1	Pro2 2	PIC 1	PIC 2	D3 1	D3 2	Pro 1	Pro 2	Pro2 1	Pro2 2	PIC 1	PIC 2	D3 1	D3 2	Pro 1	Pro 2	Pro2 1	Pro2 2	PIC 1	PIC 2	D3 1	D3 2	Pro 1	Pro 2	Pro2 1	Pro2 2	PIC 1	PIC 2
H3K4un	4.47591e+09	4.93697e+09	8.16231e+09	3.0746e+09	2.66042e+09	3.21245e+09	1.83704e+09	5.38368e+09	4.41545e+09	9.94475e+09	8.43297e+09	7.17418e+09	3.15456e+09	5.10458e+09	2.19523e+09	6.60746e+09	70.3343	67.1049	83.0026	80.1223	78.1856	79.2955	87.4611	86.4964	68.4413	63.638	81.4727	77.7272	77.2043	77.0951	85.9532	84.2451	0.973086	0.948335	0.981568	0.970108	0.987449	0.97225	0.982759	0.973972
H3K4me1	1.34947e+09	1.89148e+09	1.08707e+09	4.9918e+08	1.91733e+08	2.31026e+08	1.58484e+08	4.52579e+08	1.52442e+09	4.62358e+09	1.30645e+09	1.43846e+09	2.67598e+08	4.64469e+08	2.14799e+08	6.77607e+08	21.2056	25.7096	11.0544	13.0083	5.63473	5.70261	7.54541	7.27132	23.6292	29.587	12.6219	15.5847	6.54916	7.01493	8.41035	8.6395	1.11429	1.15081	1.1418	1.19806	1.16228	1.23013	1.11463	1.18816
H3K4me2	1.28985e+07	1.23208e+07	6.61492e+06	2.41169e+06	5.71276e+07	6.65853e+07	2.36207e+07	8.98886e+07	1.95623e+07	4.20761e+07	1.13713e+07	9.35678e+06	1.02165e+08	1.84349e+08	4.62584e+07	1.91483e+08	0.202687	0.167469	0.0672672	0.0628471	1.67889	1.64358	1.12458	1.44419	0.303224	0.269251	0.109861	0.101374	2.50037	2.78424	1.81123	2.44141	1.49602	1.60777	1.6332	1.61303	1.4893	1.69401	1.61058	1.69051
H3K4me3	611987	483226	146076	88038.7	2.48438e+07	2.8817e+07	1.05366e+07	4.00866e+07	510212	806553	127332	154884	2.30006e+07	3.83186e+07	1.02134e+07	3.93905e+07	0.00961674	0.00656817	0.00148545	0.00229424	0.730119	0.711314	0.501645	0.644047	0.0079085	0.00516125	0.00123018	0.00167806	0.562915	0.57873	0.399903	0.50223	0.822367	0.785797	0.828155	0.731423	0.770991	0.813608	0.797182	0.779802
H3K4ac	5.24872e+08	5.15832e+08	5.77654e+08	2.61105e+08	4.68575e+08	5.1236e+08	7.07267e+07	2.5793e+08	4.91491e+08	1.01586e+09	5.99745e+08	6.0779e+08	5.38668e+08	8.29432e+08	8.74821e+07	3.27195e+08	8.24782	7.01137	5.87417	6.80423	13.7707	12.647	3.36729	4.144	7.61832	6.50063	5.79426	6.58498	13.1833	12.527	3.42533	4.17174	0.923678	0.927156	0.986397	0.967777	0.957345	0.990513	1.01724	1.00669
tot	6.36377e+09	7.35708e+09	9.83379e+09	3.83739e+09	3.4027e+09	4.05124e+09	2.1004e+09	6.22417e+09	6.45144e+09	1.56271e+10	1.03507e+10	9.22995e+09	4.08599e+09	6.62115e+09	2.55398e+09	7.84313e+09
H3K9K14un	3.08173e+09	2.70231e+09	2.16065e+09	1.15379e+09	5.93402e+08	8.00972e+08	7.19232e+08	1.72635e+09	3.75177e+09	6.59985e+09	2.76507e+09	3.3789e+09	8.81408e+08	1.55328e+09	9.56904e+08	2.53085e+09	22.3054	20.7033	23.2552	24.2649	8.72345	8.80951	14.0966	11.5237	26.2808	24.1451	27.7692	29.3762	10.3587	9.93809	15.5724	12.8023	1.17823	1.16624	1.19411	1.21065	1.18746	1.12811	1.10469	1.11095
H3K9me1	2.15289e+09	2.07727e+09	1.03212e+09	4.79783e+08	4.06654e+08	4.97976e+08	3.18533e+08	7.77776e+08	2.35433e+09	4.41692e+09	1.19926e+09	1.26032e+09	5.21969e+08	8.71e+08	4.07029e+08	1.0354e+09	15.5825	15.9147	11.1088	10.0901	5.97812	5.477	6.24312	5.19177	16.4918	16.159	12.044	10.9572	6.13443	5.57277	6.62389	5.23756	1.05836	1.01535	1.08418	1.08593	1.02615	1.01749	1.06099	1.00882
H3K9me2	1.54449e+09	1.79992e+09	3.281e+08	1.90576e+08	1.66429e+09	2.31218e+09	1.28262e+09	3.76092e+09	1.62605e+09	3.90036e+09	3.34025e+08	4.30228e+08	2.0401e+09	3.84276e+09	1.50271e+09	4.77638e+09	11.1789	13.7898	3.53136	4.00793	24.4663	25.4306	25.1388	25.1047	11.3903	14.2692	3.35456	3.74041	23.9763	24.5864	24.4547	24.1612	1.01891	1.03477	0.949935	0.933252	0.979972	0.966804	0.972785	0.96242
H3K9me3	5.79436e+08	6.82961e+08	5.26916e+08	2.20634e+08	9.51913e+08	1.5003e+09	6.49518e+08	2.25436e+09	1.10943e+09	2.53302e+09	1.0303e+09	1.00013e+09	2.0984e+09	4.29663e+09	1.38606e+09	5.1107e+09	4.19391	5.2324	5.67123	4.64007	13.9938	16.5011	12.7303	15.0482	7.77143	9.26688	10.3471	8.69511	24.6613	27.4904	22.5563	25.8524	1.85303	1.77106	1.82449	1.87392	1.7623	1.66597	1.77186	1.71798
H3K9ac|K14ac	2.54921e+09	2.04446e+09	2.41314e+09	1.26908e+09	5.55701e+08	6.4374e+08	4.02658e+08	1.19741e+09	2.37174e+09	3.80867e+09	2.30203e+09	2.78573e+09	5.9497e+08	9.70112e+08	3.94179e+08	1.27739e+09	18.451	15.6633	25.9728	26.6896	8.16923	7.0802	7.89193	7.99291	16.6138	13.9337	23.119	24.2192	6.99237	6.2069	6.41477	6.46164	0.900428	0.889577	0.890123	0.907439	0.85594	0.876657	0.812827	0.808421
H3K9me1K14ac	1.97642e+09	1.73411e+09	9.34085e+08	4.42125e+08	3.20997e+08	3.82804e+08	2.91426e+08	5.34052e+08	1.49597e+09	2.69787e+09	7.32939e+08	7.78689e+08	2.78099e+08	4.56172e+08	2.40988e+08	4.98117e+08	14.3052	13.2856	10.0536	9.29815	4.7189	4.21028	5.71182	3.56487	10.4791	9.86996	7.3608	6.76994	3.26835	2.91864	3.92179	2.51972	0.73254	0.742904	0.732154	0.728095	0.692609	0.693219	0.686609	0.706819
H3K9me2K14ac	1.21729e+09	1.37779e+09	1.14168e+09	6.01e+08	1.49786e+09	1.9687e+09	9.10637e+08	3.04562e+09	8.24379e+08	1.89096e+09	8.14058e+08	9.49085e+08	1.22427e+09	2.1184e+09	7.02443e+08	2.53391e+09	8.81064	10.5557	12.288	12.6394	22.0197	21.6528	17.8481	20.33	5.77469	6.91794	8.17547	8.25137	14.3882	13.5538	11.4314	12.8177	0.655422	0.655375	0.665324	0.652829	0.653423	0.625959	0.640482	0.630485
H3K9me3K14ac	3.72855e+08	3.72173e+08	3.25934e+08	1.91866e+08	7.11842e+08	8.85802e+08	4.52088e+08	1.47755e+09	3.84791e+08	9.98329e+08	3.25734e+08	4.21976e+08	7.5869e+08	1.36485e+09	4.64999e+08	1.74431e+09	2.6987	2.85134	3.50805	4.03505	10.4646	9.74252	8.86074	9.86286	2.69542	3.65231	3.2713	3.66866	8.91649	8.73248	7.56728	8.82358	0.998785	1.28091	0.932513	0.909198	0.852061	0.896327	0.854024	0.894627
H3K9acK14ac	3.41785e+08	2.61549e+08	4.28414e+08	2.06119e+08	9.97157e+07	9.96383e+07	7.54375e+07	2.06913e+08	3.57272e+08	4.88161e+08	4.53914e+08	4.97112e+08	1.10945e+08	1.56374e+08	8.95586e+07	2.61714e+08	2.47381	2.00382	4.61105	4.3348	1.4659	1.09587	1.47854	1.38117	2.50265	1.7859	4.55859	4.3219	1.30388	1.0005	1.45745	1.32388	1.01166	0.891249	0.988623	0.997024	0.889478	0.91297	0.985736	0.958517
tot	1.38161e+10	1.30525e+10	9.29104e+09	4.75497e+09	6.80237e+09	9.09212e+09	5.10215e+09	1.4981e+10	1.42757e+10	2.73341e+10	9.95732e+09	1.15022e+10	8.50885e+09	1.56296e+10	6.14487e+09	1.97688e+10
H3K18K23un	1.1719e+10	1.03516e+10	1.03033e+10	4.9893e+09	4.2919e+09	5.77543e+09	5.08656e+09	8.79015e+09	1.25085e+10	2.19794e+10	1.16234e+10	1.25564e+10	5.53469e+09	1.03105e+10	7.03861e+09	1.16032e+10	62.3129	67.0815	53.4335	52.9988	55.4514	59.7828	52.9236	54.0319	65.1218	68.3927	56.0184	55.032	58.6033	62.6032	58.5053	56.5079	1.04508	1.01955	1.04838	1.03836	1.05684	1.04718	1.10547	1.04582
H3K18me1|K23me1	3.38099e+07	3.93448e+07	2.11858e+07	8.99502e+06	1.05151e+07				4.22917e+07	1.01437e+08	2.69622e+07	2.76588e+07	8.87027e+06				0.179775	0.254965	0.109871	0.0955497	0.135855	0	0	0	0.220179	0.315639	0.129943	0.121222		0	0	0	1.22475	1.23797	1.18269	1.26868
H3K18ac|K23ac	6.24339e+09	4.55679e+09	7.70656e+09	3.70917e+09	2.92795e+09	3.40386e+09	3.90393e+09	6.32029e+09	5.90098e+09	9.08739e+09	7.8482e+09	8.69457e+09	3.35677e+09	5.43277e+09	4.35349e+09	7.64341e+09	33.1975	29.5293	39.9667	39.4007	37.8291	35.2341	40.6188	38.85	30.7216	28.2769	37.8241	38.1064	35.5427	32.9866	36.1865	37.2236	0.925419	0.957589	0.94639	0.96715	0.93956	0.936214	0.89088	0.958135
H3K18acK23ac	8.10529e+08	4.83654e+08	1.25143e+09	7.06508e+08	5.09572e+08	4.81403e+08	6.20655e+08	1.15799e+09	7.56086e+08	9.68855e+08	1.25068e+09	1.53792e+09	5.44002e+08	7.2633e+08	6.38618e+08	1.28716e+09	4.30977	3.13421	6.48999	7.50489	6.58367	4.98311	6.45766	7.11804	3.93633	3.01476	6.0276	6.74036	5.76009	4.41012	5.30823	6.26848	0.91335	0.961885	0.928753	0.898129	0.874905	0.885015	0.822005	0.880648
tot	1.88068e+10	1.54314e+10	1.92825e+10	9.41397e+09	7.73994e+09	9.66069e+09	9.61114e+09	1.62684e+10	1.92079e+10	3.21371e+10	2.07492e+10	2.28166e+10	9.44433e+09	1.64696e+10	1.20307e+10	2.05338e+10
H3K27K36un	2.41363e+07	3.97751e+07	2.39487e+07	7.97533e+06	9.65815e+07	1.13385e+08	1.13591e+08	2.53576e+08	1.0754e+08	3.59713e+08	9.5235e+07	6.6198e+07	4.26015e+08	7.22258e+08	5.11205e+08	1.20075e+09	17.2948	12.9601	34.4374	19.8558	35.0973	33.9334	23.9377	27.5436	32.7252	28.9619	47.6267	30.7975	47.5867	47.1576	41.3149	45.1745	1.8922	2.23469	1.38299	1.55105	1.35585	1.38971	1.72593	1.64011
H3K27me1	3.00621e+07	4.38673e+07	1.94467e+07	7.70503e+06	8.54709e+07	8.69401e+07	6.79114e+07	1.61413e+08	1.04448e+08	3.20053e+08	6.21502e+07	5.48657e+07	3.14471e+08	4.90436e+08	2.53597e+08	6.08607e+08	21.5409	14.2935	27.9637	19.1829	31.0598	26.0191	14.3114	17.5328	31.7844	25.7687	31.0811	25.5254	35.127	32.0215	20.4954	22.897	1.47554	1.80283	1.11148	1.33063	1.13095	1.23069	1.43211	1.30596
H3K36me1	6.75456e+06	1.08629e+07	3.9058e+06	1.78984e+06	3.49248e+07	4.3906e+07	5.08466e+07	9.38089e+07	1.315e+07	4.02216e+07	5.89307e+06	9.34765e+06	6.99804e+07	1.17366e+08	9.82634e+07	1.91899e+08	4.83996	3.53952	5.61641	4.45608	12.6915	13.14	10.7152	10.1896	4.00164	3.2384	2.9471	4.34883	7.81694	7.66304	7.94151	7.21964	0.826792	0.914928	0.524731	0.975933	0.615918	0.583182	0.741145	0.708531
H3K27me2	2.1291e+07	4.64222e+07	7.74403e+06	8.26623e+06	4.18184e+06	1.06865e+07	1.03258e+08	1.4684e+08	3.48868e+07	1.51388e+08	1.24783e+07	2.9646e+07	1.01411e+07	3.41059e+07	1.86664e+08	2.76534e+08	15.256	15.126	11.1357	20.5801	1.51966	3.19822	21.7602	15.9499	10.6163	12.1889	6.24034	13.7923	1.13278	2.22684	15.0859	10.4038	0.695877	0.805825	0.560393	0.670176	0.745414	0.696274	0.693281	0.652279
H3K36me2	4.32556e+06	7.09831e+06	1.36121e+06	1.53033e+06	1.90364e+06	4.39204e+06	1.02933e+07	2.06488e+07	7.20396e+06	2.58815e+07	1.95556e+06	5.88021e+06	3.32994e+06	1.11847e+07	1.47706e+07	3.94986e+07	3.09947	2.31288	1.95737	3.80999	0.691776	1.31443	2.16916	2.24289	2.19222	2.08382	0.97797	2.73567	0.37196	0.730272	1.19374	1.48602	0.707289	0.900966	0.499634	0.718025	0.537689	0.555579	0.550324	0.662545
H3K27me3	6.29592e+06	1.65327e+07	4.23341e+06	2.56727e+06		201787	3.72814e+07	5.42814e+07	7.62875e+06	3.67819e+07	5.12764e+06	8.20934e+06	737964	3.02562e+06	4.72656e+07	7.6095e+07	4.51133	5.38692	6.08751	6.39162			7.85651	5.89608	2.32149	2.96146	2.56432	3.81926	0.082432	0.197549	3.81994	2.86285	0.514591	0.549749	0.421243	0.597541			0.486213	0.485551
H3K27me2K36me1	8.69838e+06	4.91286e+07	1.87275e+06	1.00055e+06	1.92038e+06	3.26638e+06	1.31563e+07	4.42161e+07	9.06666e+06	1.05769e+08	3.42571e+06	2.83278e+06	2.07767e+06	5.85925e+06	1.64348e+07	5.4225e+07	6.23281	16.0078	2.69295	2.49104	0.697858	0.97755	2.77251	4.80279	2.75906	8.51588	1.71319	1.3179	0.232079	0.382562	1.32824	2.04005	0.442667	0.531983	0.636174	0.529058	0.33256	0.391348	0.479074	0.424765
H3K27me1K36me2	3.80391e+06	9.65951e+06	1.18662e+06	1.46281e+06	4.20111e+06	8.64898e+06	1.67956e+07	3.16388e+07	4.44043e+06	1.89333e+07	1.22568e+06	3.379e+06	4.96896e+06	1.40069e+07	1.74917e+07	3.75494e+07	2.72568	3.14741	1.70631	3.64191	1.52667	2.58844	3.53944	3.43663	1.35126	1.5244	0.612958	1.57202	0.555042	0.91454	1.41366	1.41268	0.495751	0.484335	0.359229	0.431649	0.363565	0.353317	0.399401	0.411067
H3K27me1K36me1	2.77876e+07	4.18679e+07	3.41875e+06	2.14706e+06	4.49282e+07	5.99277e+07	4.36594e+07	8.49385e+07	3.52944e+07	1.12725e+08	4.49427e+06	6.35064e+06	6.16479e+07	1.279e+08	6.64645e+07	1.35876e+08	19.9111	13.642	4.91605	5.34544	16.3267	17.935	9.2006	9.22609	10.7404	9.07595	2.24757	2.95453	6.88618	8.35083	5.37156	5.11192	0.539416	0.665293	0.457191	0.552719	0.421774	0.465617	0.583827	0.554072
H3K27me2K36me2	3.29582e+06	2.94118e+07	2.11449e+06	5.63069e+06	536874	1.08773e+06	8.23201e+06	9.47637e+06	2.00339e+06	3.60517e+07	7.43593e+06	2.68945e+07	533989	1.17324e+06	5.78115e+06	7.43947e+06	2.36161	9.5834	3.04056	14.0185	0.195098	0.325531	1.73478	1.02933	0.609647	2.90267	3.71868	12.5122	0.0596476	0.0766034	0.467224	0.279888	0.258149	0.302885	1.22303	0.89255	0.305732	0.235318	0.269328	0.271913
H3K27me3K36me1	3.03936e+06	1.17441e+07	260841	69511.8	19957.1	243281	6.89236e+06	1.38616e+07	2.51045e+06	3.03676e+07	386740	491743	217376	602594	1.45845e+07	1.96201e+07	2.17784	3.82662	0.375081	0.17306	0.00725235	0.0728082	1.45247	1.50565	0.763949	2.44502	0.193407	0.228775	0.0242813	0.0393445	1.1787	0.73815	0.350782	0.638949	0.515642	1.32194		0.540386	0.811517	0.490252
H3K27me1K36me3	67560.7	533504	49349.8	21512.5	512740	1.45372e+06	2.61016e+06	5.93572e+06	441583	4.13443e+06	153117	850528	1.11827e+06	3.66414e+06	4.81672e+06	9.92693e+06	0.0484105	0.173834	0.0709634		0.186328	0.435064	0.550054	0.644742	0.134377	0.332879	0.0765731	0.395694	0.124913	0.239239	0.38928	0.373471	2.77579	1.91493	1.07905		0.670394	0.549894	0.707712	0.579257
H3K27me3K36me2	120942	3.50823e+06	105602			40755.1	917573	1.31322e+06	153641	7.2721e+06	224859	1.23074e+06			1.23725e+06	1.11207e+06	0.0866608	1.1431	0.151852				0.193365	0.142643	0.0467543	0.585506	0.112451	0.57258			0.099993	0.0418382	0.53951	0.512207	0.740531				0.51712	0.293307
tot	1.39558e+08	3.06904e+08	6.95427e+07	4.01662e+07	2.75182e+08	3.34139e+08	4.74528e+08	9.20635e+08	3.28614e+08	1.24202e+09	1.99961e+08	2.14946e+08	8.9524e+08	1.53158e+09	1.23734e+09	2.65802e+09
H3K79un	5.15298e+09	5.01964e+09	3.91964e+09	3.51776e+09	2.48694e+09	2.84394e+09	2.11111e+09	2.83818e+09	5.68141e+09	1.08827e+10	4.56375e+09	9.31672e+09	3.28499e+09	5.1358e+09	2.60184e+09	3.87169e+09	80.8946	80.9242	89.5404	90.4579	88.0391	86.6179	67.7614	78.6388	80.8931	80.368	90.0808	90.5331	89.1813	87.9146	68.7135	80.6429	0.999981	0.993127	1.00604	1.00083	1.01297	1.01497	1.01405	1.02548
H3K79me1	5.97698e+08	6.16641e+08	3.99002e+08	3.49611e+08	2.03775e+08	2.32902e+08	5.44153e+08	2.99243e+08	6.57872e+08	1.41285e+09	4.58713e+08	9.38118e+08	2.84198e+08	4.47944e+08	6.82854e+08	3.96933e+08	9.38302	9.94118	9.11482	8.99011	7.21373	7.09348	17.466	8.29126	9.36692	10.4337	9.05423	9.11595	7.71543	7.66789	18.0339	8.26766	0.998284	1.04955	0.993352	1.014	1.06955	1.08098	1.03251	0.997153
H3K79ac	4.24957e+07	5.95713e+07	5.88675e+07	2.14665e+07	1.34098e+08	2.06477e+08	2.07687e+08	2.10764e+08	2.91152e+07	8.53575e+07	4.38212e+07	3.61126e+07	1.14307e+08	2.58065e+08	1.68213e+08	1.79896e+08	0.667123	0.960379	1.34477	0.552003	4.74715	6.28867	6.66623	5.83974	0.414549	0.630357	0.864958	0.350916	3.10323	4.41755	4.44241	3.74702	0.621398	0.656363	0.6432	0.635715	0.653703	0.702462	0.666405	0.641642
H3K79me3	5.7682e+08	5.07041e+08					2.52554e+08	2.60947e+08	6.54959e+08	1.1602e+09					3.33602e+08	3.52511e+08	9.05527	8.17427					8.10636	7.23018	9.32544	8.56795					8.81026	7.34241	1.02984	1.04816					1.08683	1.01552
tot	6.36999e+09	6.20289e+09	4.37751e+09	3.88884e+09	2.82481e+09	3.28332e+09	3.1155e+09	3.60913e+09	7.02335e+09	1.35411e+10	5.06629e+09	1.02909e+10	3.6835e+09	5.84181e+09	3.78651e+09	4.80103e+09
H4K5K8K12K16un	4.94034e+09	5.21577e+09	1.4717e+09	1.20148e+09	1.47161e+09	2.23344e+09	1.59943e+09	2.8631e+09	4.92327e+09	9.24159e+09	1.52811e+09	2.47005e+09	1.71368e+09	3.35035e+09	1.77911e+09	3.59371e+09	41.8462	48.3176	26.2593	33.1969	33.5792	37.6635	38.3281	37.7222	37.9036	44.2645	23.1343	29.9449	31.2426	35.4047	34.7267	34.8081	0.905785	0.916115	0.880996	0.902038	0.930414	0.940025	0.906037	0.922751
H4K5K8K12K16-1ac	4.93492e+09	4.28573e+09	2.50795e+09	1.56013e+09	1.85498e+09	2.6068e+09	1.82514e+09	3.2765e+09	5.51951e+09	8.51684e+09	2.99326e+09	3.57718e+09	2.34581e+09	4.11469e+09	2.21054e+09	4.54536e+09	41.8002	39.7019	44.7488	43.1066	42.327	43.9597	43.737	43.1688	42.494	40.7932	45.3154	43.3669	42.767	43.4819	43.1477	44.0256	1.0166	1.02749	1.01266	1.00604	1.0104	0.98913	0.986526	1.01985
H4K5K8K12K16-2ac	1.9307e+09	1.29326e+09	1.62485e+09	8.57632e+08	1.05591e+09	1.08974e+09	7.48421e+08	1.45037e+09	2.54613e+09	3.11967e+09	2.08402e+09	2.20141e+09	1.42559e+09	1.99797e+09	1.13354e+09	2.18528e+09	16.3536	11.9804	28.9919	23.6964	24.0937	18.3768	17.9349	19.109	19.6024	14.9423	31.5503	26.6882	25.9904	21.1135	22.1256	21.1663	1.19866	1.24722	1.08824	1.12625	1.07872	1.14892	1.23366	1.10766
H4K5K8K12K16-3ac			5.58857e+08	2.83818e+08	2.95982e+08	2.69341e+08	1.8719e+08	3.46696e+08	6.4346e+08	6.53674e+08	8.104e+08	8.33997e+08	4.89516e+08	5.78027e+08	2.70537e+08	6.1043e+08			9.97156	7.8419	6.75372	4.54203	4.48576	4.56782	4.95392	3.13091	12.2688	10.1107	8.92449	6.10828	5.28064	5.91253			1.23038	1.28932	1.32142	1.34484	1.1772	1.29439
H4K5K8K12K16-4ac			7.31031e+07	3.89905e+07	4.35085e+07	4.28008e+07	1.98587e+07	5.43331e+07	1.03635e+08	8.35076e+07	1.20906e+08	1.2497e+08	8.0557e+07	9.22848e+07	3.43373e+07	1.08419e+08			1.30436	1.07731	0.992778	0.721772	0.475885	0.715854	0.797873	0.399977	1.83042	1.51504	1.46865	0.975217	0.670232	1.05013			1.4033	1.40631	1.47934	1.35114	1.40839	1.46696
tot	1.18059e+10	1.07948e+10	5.60451e+09	3.61924e+09	4.38251e+09	5.92997e+09	4.173e+09	7.58996e+09	1.29889e+10	2.08781e+10	6.60539e+09	8.24864e+09	5.48509e+09	9.463e+09	5.12319e+09	1.03243e+10

## Sheet: 2-MDA-MB-436
Peptide	AUC																								%RA																								L/H ratio
	heavy												light												heavy												light
	D3 1	D3 2	D3 3	Pro 1	Pro 2	Pro 3	Pro2 1	Pro2 2	Pro2 3	PIC 1	PIC 2	PIC 3	D3 1	D3 2	D3 3	Pro 1	Pro 2	Pro 3	Pro2 1	Pro2 2	Pro2 3	PIC 1	PIC 2	PIC 3	D3 1	D3 2	D3 3	Pro 1	Pro 2	Pro 3	Pro2 1	Pro2 2	Pro2 3	PIC 1	PIC 2	PIC 3	D3 1	D3 2	D3 3	Pro 1	Pro 2	Pro 3	Pro2 1	Pro2 2	Pro2 3	PIC 1	PIC 2	PIC 3	D3 1
H3K4un	4.91e+09	3.79189e+09	4.62467e+09	4.63467e+09	5.24435e+09	5.6012e+09	1.41427e+10	1.36267e+10	1.42049e+10	5.43236e+09	3.16402e+09	1.07107e+09	4.27443e+09	3.32074e+09	3.9629e+09	4.57258e+09	4.58272e+09	5.28394e+09	1.31921e+10	1.27039e+10	1.36394e+10	5.19573e+09	2.93741e+09	9.31696e+08	81.9941	81.743	78.8064	84.2355	86.7828	84.3753	99.1637	98.2806	98.5562	78.6258	90.3403	73.7394	83.5814	83.1569	83.0937	84.9489	88.0923	85.3711	99.137	98.2059	98.4936	79.9466	92.0929	77.3242	1.01936
H3K4me1	8.29638e+08	6.18131e+08	8.84079e+08	5.70556e+08	5.01391e+08	6.7542e+08	1.03361e+08	1.70721e+08	1.11799e+08	1.87963e+08	1.65869e+08	1.85562e+08	6.28045e+08	474511986	6.57929e+08	5.18033e+08	3.5642e+08	5.71576e+08	8.90291e+07	1.35114e+08	9.58604e+07	1.59895e+08	1.45893e+08	1.56862e+08	13.8545	13.3253	15.0651	10.3699	8.29694	10.1744	0.724735	1.2313	0.77568	2.7205	4.73595	12.7754	12.2807	11.8826	13.7954	9.62396	6.85137	9.23478	0.669041	1.04448	0.692233	2.4603	4.57401	13.0185	0.886405
H3K4me2	2.70771e+06	1.92561e+06	2.16987e+06	543213	888756	792330	1.46888e+06	2.02798e+07	2.49575e+07	1.4898e+08	1.08073e+08	1.31356e+08	1.42825e+06	1.14567e+06	1.15031e+06	336831	438409	498907	914674	1.26379e+07	1.7129e+07	9.53824e+07	7.57091e+07	9.27783e+07	0.0452172	0.0415111	0.0369755	0.00987294	0.014707	0.0119355	0.0102993	0.146265	0.173159	2.15628	3.08574	9.04345	0.0279277	0.0286895	0.0241195	0.00625761	0.00842742	0.00806069	0.00687365	0.0976959	0.123693	1.46765	2.37361	7.69994	0.617635
H3K4me3			1.78737e+08	59190.5			511573	7.99462e+06	1.16809e+07	5.86648e+07	4.92135e+07	6.37171e+07			56153.8	10682.4			216303	4.20889e+06	5.19485e+06	2.53088e+07	1.77538e+07	2.29703e+07	0	0	3.04576	0.00107579	0	0	0.00358698	0.05766	0.0810439	0.849091	1.40516	4.38672	0	0	0.00117743	0.000198457	0	0	0.00162549	0.0325363	0.0375134	0.389425	0.556611	1.90637
H3K4ac	2.45892e+08	2.26849e+08	1.78737e+08	2.96211e+08	2.96446e+08	3.61023e+08	1.39377e+07	3.93974e+07	5.96538e+07	1.08116e+09	1.51592e+07	799468	2.10191e+08	1.96948e+08	1.4716e+08	2.9178e+08	2.62603e+08	3.33367e+08	2.46846e+07	8.01284e+07	9.04248e+07	1.02268e+09	1.28512e+07	615379	4.10625	4.89025	3.04576	5.38365	4.90555	5.43837	0.0977269	0.284148	0.413889	15.6483	0.432832	0.0550408	4.11004	4.9319	3.08563	5.42065	5.04795	5.3861	0.185501	0.619422	0.652981	15.736	0.402906	0.0510721	1.00092
total	5.98824e+09	4.6388e+09	5.86839e+09	5.50204e+09	6.04308e+09	6.63844e+09	1.42619e+10	1.38651e+10	1.4413e+10	6.90913e+09	3.50234e+09	1.4525e+09	5.1141e+09	3.99335e+09	4.7692e+09	5.38274e+09	5.20218e+09	6.18938e+09	1.3307e+10	1.2936e+10	1.3848e+10	6.499e+09	3.18962e+09	1.20492e+09
H3K9K14un	4.57588e+09	3.16775e+09	4.38051e+09	2.41432e+09	2.34722e+09	2.76397e+09	6.93729e+08	7.00514e+08	6.76122e+08	1.60566e+09	1.26367e+09	1.69768e+09	1.81964e+09	1.3054e+09	1.74218e+09	9.35317e+08	9.57933e+08	1.06916e+09	2.74011e+08	2.69832e+08	2.64545e+08	6.30554e+08	4.78261e+08	5.94677e+08	32.1994	29.7044	29.8675	26.2681	27.7812	25.7934	10.4731	10.8587	15.1998	11.3692	11.196	17.7037	12.4227	11.6522	11.9212	8.52749	10.6655	8.57568	4.06726	4.03752	5.67109	4.94824	4.17544	6.61366	0.385805
H3K9me1	2.35661e+09	1.94108e+09	2.7536e+09	1.0891e+09	9.50815e+08	1.02988e+09	2.31671e+08	4.96891e+08	2.58193e+08	4.62957e+08	5.26207e+08	6.01231e+08	8.77284e+08	7.22053e+08	1.01841e+09	4.08732e+08	3.71526e+08	3.88146e+08	8.3392e+07	1.79753e+08	9.26805e+07	1.66694e+08	1.89326e+08	2.1965e+08	16.5829	18.2018	18.7748	11.8495	11.2536	9.61083	3.49749	7.70232	5.8044	3.27806	4.66215	6.26975	5.98922	6.44512	6.96864	3.7265	4.13651	3.11329	1.23782	2.68966	1.98681	1.30812	1.6529	2.44282	0.361168
H3K9me2	9.48692e+08	7.19477e+08	1.29949e+09	6.92248e+08	7.17412e+08	1.00291e+09	1.8173e+09	1.71298e+09	9.12241e+08	5.30342e+09	2.80454e+09	2.28096e+09	4.54829e+08	3.45529e+08	6.29076e+08	3.38012e+08	3.36956e+08	4.8284e+08	8.49599e+08	8.59568e+08	4.31802e+08	2.51264e+09	1.33748e+09	1.08491e+09	6.67573	6.74664	8.86028	7.53175	8.49113	9.35921	27.4355	26.553	20.5079	37.5519	24.848	23.7863	3.10511	3.08423	4.30457	3.08173	3.75161	3.87282	12.611	12.8618	9.2566	19.7178	11.6768	12.0657	0.465135
H3K9me3	3.60447e+08	2.80736e+08	4.88986e+08	2.77386e+08	2.60806e+08	4.15908e+08	8.1598e+08	9.42766e+08	5.21466e+08	2.9711e+09	1.23255e+09	1.04774e+09	3.07054e+08	2.43188e+08	4.2599e+08	2.21922e+08	2.19592e+08	3.42493e+08	6.84338e+08	7.75255e+08	4.21715e+08	2.40668e+09	9.95069e+08	8.52229e+08	2.53638	2.6325	3.33404	3.01799	3.08685	3.88126	12.3187	14.6138	11.723	21.0375	10.9203	10.926	2.09625	2.17072	2.91492	2.02331	2.4449	2.74711	10.1579	11.6002	9.04035	18.8863	8.68741	9.47801	0.826474
H3K14ac	3.30676e+09	2.39997e+09	2.86491e+09	2.70989e+09	2.35657e+09	3.21473e+09	4.80781e+08	6.69914e+08	5.63184e+08	8.47878e+08	1.02976e+09	8.25027e+08	5.65247e+09	4.16224e+09	5.06048e+09	4.37867e+09	3.39933e+09	5.02299e+09	9.11498e+08	1.30166e+09	9.98525e+08	1.752e+09	1.88209e+09	1.5158e+09	23.2689	22.5048	19.5337	29.4839	27.8919	29.9999	7.25827	10.3844	12.6608	6.00357	9.12361	8.60353	38.5894	37.1525	34.6273	39.9213	37.8476	40.2891	13.5297	19.4769	21.4055	13.7487	16.4315	16.8578	1.65841
H3K9me1K14ac	1.61992e+09	1.33656e+09	1.73282e+09	9.63399e+08	8.78247e+08	9.90349e+08	2.23392e+08	2.75765e+08	2.48596e+08	3.53906e+08	4.83649e+08	5.15028e+08	2.21821e+09	1.81334e+09	2.37382e+09	1.36653e+09	1.14546e+09	1.35868e+09	3.03912e+08	3.9382e+08	3.41179e+08	5.03479e+08	6.57633e+08	7.32518e+08	11.399	12.5331	11.8148	10.4819	10.3947	9.24196	3.37251	4.27464	5.58865	2.50591	4.28509	5.37081	15.1437	16.1861	16.2433	12.4589	12.7534	10.8979	4.51109	5.89276	7.3139	3.95102	5.74144	8.14665	1.32851
H3K9me2K14ac	5.56334e+08	4.255e+08	7.01704e+08	3.76087e+08	3.20148e+08	5.29063e+08	1.73932e+09	1.10076e+09	8.51785e+08	1.38917e+09	2.69405e+09	1.9022e+09	7.20776e+08	5.50355e+08	9.16231e+08	4.74881e+08	3.79725e+08	6.47588e+08	2.02477e+09	1.38177e+09	9.5872e+08	1.72422e+09	3.25011e+09	2.36863e+09	3.9148	3.98997	4.7844	4.09187	3.78921	4.93723	26.2582	17.0629	19.1489	9.83634	23.8691	19.8365	4.92073	4.91252	6.26949	4.32959	4.2278	5.19426	30.0545	20.6756	20.5522	13.5307	28.375	26.3425	1.25696
H3K9me3K14ac	1.25908e+08	1.0013e+08	1.59903e+08	9.98406e+07	7.70534e+07	1.36387e+08	5.05949e+08	4.18048e+08	2.70162e+08	3.54671e+08	7.56059e+08	4.9978e+08	2.87353e+08	2.30007e+08	3.76792e+08	2.15812e+08	1.50709e+08	2.81008e+08	1.07091e+09	8.50105e+08	5.4462e+08	7.37969e+08	1.52918e+09	1.07673e+09	0.885986	0.938933	1.09026	1.08628	0.911987	1.27276	7.63822	6.48016	6.07348	2.51132	6.69862	5.2118	1.96176	2.05306	2.57827	1.96761	1.67797	2.25394	15.896	12.7202	11.6751	5.79118	13.3504	11.9748	2.21421
H3K9acK14ac	3.60519e+08	2.9304e+08	2.84564e+08	5.68804e+08	5.40685e+08	6.32594e+08	1.1579e+08	1.33551e+08	1.46482e+08	5.07651e+08	2.50388e+08	9.77385e+07	2.31012e+09	1.83099e+09	2.07116e+09	2.62838e+09	2.02039e+09	2.87447e+09	5.3456e+08	6.71344e+08	6.11017e+08	2.18545e+09	1.03274e+09	4.91138e+08	2.53689	2.74788	1.94023	6.18866	6.39943	5.90338	1.74806	2.07017	3.29303	3.59453	2.21841	1.01924	15.7712	16.3436	14.1723	23.9635	22.4947	23.0559	7.93469	10.0454	13.0984	17.1503	9.01631	5.46215	6.21674
H3K9ac										3.2647e+08	2.45915e+08	1.22013e+08										1.23301e+08	1.02257e+08	5.53704e+07	0	0	0	0	0	0	0	0	0	2.31164	2.17878	1.27238	0	0	0	0	0	0	0	0	0	0.967597	0.892752	0.615798
total	1.42111e+10	1.06642e+10	1.46665e+10	9.19106e+09	8.44895e+09	1.07158e+10	6.62391e+09	6.45119e+09	4.44823e+09	1.41229e+10	1.12868e+10	9.5894e+09	1.46477e+10	1.12031e+10	1.46141e+10	1.09683e+10	8.98162e+09	1.24674e+10	6.73699e+09	6.68311e+09	4.6648e+09	1.2743e+10	1.14541e+10	8.99165e+09
H3K18K23un	1.03975e+10	9.83275e+09	1.01584e+10	5.424e+09	4.27188e+09	3.19531e+09	3.82834e+09	7.11661e+06	3.82152e+09	5.28672e+09	3.94716e+09	4.87964e+09	6.07456e+09	5.93931e+09	5.9895e+09	3.27426e+09	2.56796e+09	1.91072e+09	2.28554e+09	4.13932e+06	2.30733e+09	3.29549e+09	2.44542e+09	2.93348e+09	64.9661	62.7242	66.9116	44.698	41.0473	35.0187	45.7202	56.4623	53.5727	48.1671	41.8515	48.5039	40.8546	38.0786	42.5416	25.2676	24.4483	18.008	27.6745	38.6993	33.483	30.0268	23.0671	27.695	0.62886
H3K18me1|K23me1	2.75837e+07	2.04726e+07	2.28187e+07							4.37684e+06	5.34981e+06	7.05963e+06	2.3704e+07	1.81086e+07	1.94422e+07							3.61216e+06	4.26077e+06	5.7369e+06	0.172349	0.130597	0.150303	0	0	0	0	0	0	0.0398773	0.0567237	0.0701731	0.159421	0.116099	0.138092	0	0	0	0	0	0	0.0329121	0.040191	0.0541622	0.924994
H3K18ac|K23ac	5.08464e+09	5.23694e+09	4.60021e+09	5.62253e+09	5.13187e+09	4.90479e+09	3.90908e+09	4.92569e+06	2.75682e+09	4.8932e+09	4.37518e+09	4.45148e+09	4.96581e+09	5.34507e+09	4.61937e+09	5.138e+09	4.45985e+09	4.34005e+09	3.42658e+09	4.03912e+06	2.45292e+09	4.46599e+09	3.86544e+09	4.17319e+09	31.7699	33.407	30.3008	46.3341	49.3108	53.7538	46.6845	39.0798	38.6469	44.5819	46.3897	44.2479	33.3976	34.2688	32.81	39.6502	42.4602	40.9036	41.4908	37.7625	35.5957	40.6919	36.4618	39.3992	1.05123
H3K18acK23ac	4.94805e+08	5.85992e+08	4.00378e+08	1.08824e+09	1.00345e+09	1.02446e+09	6.35988e+08	561889	5.55003e+08	7.91476e+08	1.10367e+09	7.22134e+08	3.80467e+09	4.295e+09	3.45086e+09	4.54607e+09	3.4758e+09	4.35966e+09	2.54654e+09	2.51768e+06	2.13081e+09	3.21006e+09	4.28621e+09	3.47966e+09	3.09165	3.73811	2.63722	8.96793	9.64187	11.2275	7.59534	4.45796	7.78041	7.21112	11.7021	7.17804	25.5884	27.5365	24.5104	35.0822	33.0915	41.0884	30.8347	23.5383	30.9213	29.2484	40.4309	32.8516	8.27662
total	1.60046e+10	1.56762e+10	1.51818e+10	1.21348e+10	1.04072e+10	9.12456e+09	8.3734e+09	1.26042e+07	7.13334e+09	1.09758e+10	9.43136e+09	1.00603e+10	1.48688e+10	1.55975e+10	1.40792e+10	1.29583e+10	1.05036e+10	1.06104e+10	8.25866e+09	1.06961e+07	6.89105e+09	1.09752e+10	1.06013e+10	1.05921e+10
H3K79un	2.01312e+09	3.27227e+09	5.74726e+09	5.69816e+09	2.92674e+09	7.73923e+08	6.9883e+08	2.52684e+07	1.7194e+09	4.36042e+08	1.28992e+09	9.11619e+08	1.95638e+09	3.30754e+09	5.69766e+09	5.67392e+09	2.67416e+09	7.88123e+08	6.63014e+08	2.4494e+07	1.73124e+09	4.5721e+08	1.32989e+09	9.35488e+08	92.6468	91.4078	89.3865	94.6371	94.8441	89.0227	88.5851	90.5862	90.3786	84.6036	84.9486	80.7978	92.4618	90.9187	89.2013	94.316	95.1758	88.2381	71.6843	58.7564	83.6348	67.0275	73.2495	74.223	0.998004
H3K79me1	7.83173e+07	1.44747e+08	5.07822e+08	2.89816e+08	1.37706e+08	7.75758e+07	7.53005e+07	1.64298e+06	1.46154e+08	1.76159e+07	5.8249e+07	5.6555e+07	7.89311e+07	1.58445e+08	5.06235e+08	2.98057e+08	1.14464e+08	7.76307e+07	7.96269e+07	1.83836e+06	1.54925e+08	3.55256e+07	6.15688e+07	6.13451e+07	3.60428	4.04338	7.8981	4.81337	4.46252	8.92338	9.54525	5.89002	7.68246	3.41794	3.83604	5.01253	3.73041	4.35539	7.92551	4.95452	4.07386	8.69152	8.60916	4.40989	7.48428	5.20809	3.39116	4.86721	1.03499
H3K79ac	7.2605e+06	1.96032e+07	3.11157e+07	2.95229e+07	1.71627e+07	1.78558e+07	8.70438e+06	982940	3.68877e+07	6.17363e+07	6.24065e+07	5.80963e+07	1.1587e+07	3.07832e+07	4.51526e+07	4.38854e+07	2.04317e+07	2.58946e+07	1.34475e+08	4.15265e+06	7.74473e+07	1.03324e+08	1.1078e+08	9.2447e+07	0.334139	0.547597	0.483939	0.490328	0.556174	2.05391	1.10338	3.5238	1.93896	11.9784	4.10984	5.14914	0.547618	0.846178	0.706898	0.729496	0.727183	2.89916	14.5393	9.96143	3.74141	15.1475	6.10165	7.33488	1.63889
H3K79me3	7.41998e+07	1.43239e+08	1.43475e+08	3.56234e+06	4.23464e+06		6.04465e+06				1.07896e+08	1.02002e+08	6.89808e+07	1.41142e+08	1.38372e+08		650149	1.52933e+06	4.77923e+07	1.12023e+07	1.06387e+08	8.60632e+07	3.13325e+08	1.71094e+08	3.41478	4.00126	2.23145	0.0591646	0.137228	0	0.766233	0	0	0	7.10557	9.04058	3.26014	3.87974	2.16632	0	0.0231394	0.171224	5.16725	26.8722	5.13948	12.617	17.2577	13.5749	0.954714
total	2.1729e+09	3.57986e+09	6.42967e+09	6.02106e+09	3.08584e+09	8.69354e+08	7.8888e+08	2.78943e+07	1.90244e+09	5.15394e+08	1.51847e+09	1.12827e+09	2.11588e+09	3.63791e+09	6.38742e+09	6.01586e+09	2.8097e+09	8.93177e+08	9.24908e+08	4.16873e+07	2.07e+09	6.82124e+08	1.81557e+09	1.26037e+09
H3K27K36un	5.18394e+07	5.60868e+07	7.73582e+07	3.50565e+07	2.45809e+07	1.76842e+07	1.75103e+08			5.41975e+08	2.77114e+08	3.6304e+08	1.19328e+08	1.34161e+08	1.83807e+08	6.82169e+07	4.77018e+07	3.69548e+07	3.65393e+08		1.54459e+08	1.14916e+09	5.86031e+08	7.7481e+08	18.0133	19.1844	15.4682	17.9445	17.7041	9.7919	27.8325			23.4885	18.4033	21.5779	28.3135	29.4945	26.4303	25.4481	27.0928	17.9074	34.3855			29.9104	26.4819	32.9269	1.57181
H3K27me1	6.63636e+07	8.34395e+07	1.28643e+08	4.31895e+07	1.63229e+07	1.7061e+07	1.56382e+08			5.2199e+08	2.64339e+08	2.48789e+08	8.53847e+07	1.07387e+08	1.5924e+08	5.2165e+07	2.14354e+07	1.90699e+07	2.016e+08		1.28869e+08	6.80546e+08	3.52633e+08	3.29058e+08	23.0602	28.5404	25.7228	22.1075	11.7564	9.44685	24.8568			22.6224	17.555	14.7872	20.2597	23.6082	22.8977	19.46	12.1745	9.24082	18.9717			17.7133	15.935	13.9839	0.878557
H3K36me1	8.57125e+06	1.03052e+07	1.65204e+07	5.87195e+06	1.97865e+06	3.12044e+06	3.43763e+07			6.42335e+07	6.2531e+07	6.51449e+07	1.19463e+07	1.56648e+07	2.28422e+07	8.36341e+06	2.29619e+06	2.81899e+06	4.92657e+07		4.55458e+07	9.08207e+07	8.71706e+07	9.29739e+07	2.97836	3.52487	3.30335	3.00569	1.4251	1.72782	5.46408			2.7838	4.15273	3.87199	2.83455	3.44379	3.28456	3.11995	1.30415	1.36601	4.63616			2.36389	3.93912	3.95108	0.951718
H3K27me2	3.82592e+07	2.89897e+07	7.7966e+07	4.57465e+07	4.61444e+07	8.08913e+07	8.21386e+07			3.24066e+08	3.62935e+08	4.95043e+08	3.15611e+07	2.3633e+07	6.16772e+07	3.53465e+07	3.35735e+07	6.17604e+07	6.21479e+07		3.03712e+07	2.78549e+08	2.9055e+08	4.01014e+08	13.2944	9.9159	15.5897	23.4164	33.2349	44.7903	13.0559			14.0446	24.1028	29.4237	7.48865	5.19556	8.86878	13.1859	19.0685	29.9276	5.84845			7.25009	13.1295	17.0418	0.563295
H3K36me2	2.85141e+06	2.1803e+06	5.56991e+06	2.47225e+06	1.69101e+06	2.71277e+06	4.90714e+06			3.75774e+07	3.52017e+07	2.27731e+07	2.61468e+06	2.91051e+06	7.00906e+06	1.94068e+06	1.95548e+06	3.03099e+06	7.82038e+06		1.9608e+07	5.84761e+07	5.18503e+07	3.10777e+07	0.990813	0.745769	1.11374	1.26548	1.21793	1.50209	0.779985			1.62856	2.33777	1.35356	0.620399	0.639856	1.00786	0.723967	1.11064	1.46874	0.73594			1.52202	2.34304	1.3207	0.626151
H3K27me3	1.00227e+07	9.5002e+06	2.01369e+07	1.7736e+07	1.59129e+07	1.93452e+07	1.45776e+07			7.79505e+07	1.25197e+08	1.65429e+08	8.35226e+06	8.39518e+06	1.82222e+07	1.46032e+07	1.30407e+07	1.64746e+07	1.50027e+07		6.99231e+06	6.84263e+07	1.02077e+08	1.36176e+08	3.48271	3.24953	4.02649	9.07856	11.4611	10.7116	2.31709			3.37827	8.31439	9.83258	1.98178	1.84562	2.62023	5.44768	7.40662	7.98319	1.41183			1.78101	4.61273	5.78703	0.569035
H3K36me3	539803	848063	2.23406e+06	827465	578229	659037	2.30963e+06			1.57055e+07	1.371e+07	1.06597e+07	288819	430599	1.55944e+06	422857	168554	455252	1.46335e+06		295353	1.33883e+07	1.1199e+07	8.2559e+06	0.187572	0.290079	0.446713	0.423557	0.416463	0.364915	0.367113			0.680655	0.910493	0.633575	0.0685295	0.0946642	0.224238	0.157746	0.0957326	0.220604	0.137709			0.348472	0.506067	0.350848	0.36535
H3K27me2K36me1	2.10246e+07	1.4909e+07	2.54433e+07	1.01615e+07	6.44021e+06	1.21517e+07	1.6517e+07			8.84527e+07	6.93344e+07	5.20344e+07	1.83575e+07	1.29906e+07	2.18805e+07	8.56002e+06	4.79847e+06	1.05692e+07	1.45192e+07		4.62145e+06	7.72214e+07	6.20331e+07	4.36307e+07	7.30568	5.0996	5.08752	5.2014	4.63849	6.72851	2.62536			3.83342	4.60455	3.09275	4.35578	2.85589	3.14628	3.19329	2.72535	5.12156	1.36633			2.00993	2.80319	1.85416	0.596219
H3K27me1K36me2	4.28501e+06	3.03821e+06	8.76612e+06	2.28611e+06	1.27821e+06	2.53274e+06	1.12894e+07			8.55323e+07	1.05995e+07	7.15117e+06	7.83228e+06	6.02719e+06	1.4908e+07	4.74466e+06	2.33577e+06	4.81229e+06	2.10393e+07			1.6244e+08	1.99886e+07	1.56669e+07	1.48897	1.03922	1.75283	1.1702	0.920619	1.4024	1.79444			3.70686	0.703924	0.425042	1.8584	1.32504	2.14367	1.76998	1.32663	2.33192	1.97991			4.228	0.903256	0.665792	1.24812
H3K27me1K36me1	3.90257e+07	4.11416e+07	5.33909e+07	5.44939e+06	2.66958e+06	4.08098e+06	4.23455e+07			6.07096e+07	6.61462e+07	8.3797e+07	5.6212e+07	5.99967e+07	7.30521e+07	7.42116e+06	3.61007e+06	5.96045e+06	6.02212e+07		2.8003e+06	9.09091e+07	9.53071e+07	1.19223e+08	13.5607	14.0725	10.6758	2.7894	1.92273	2.25968	6.73077			2.63107	4.39282	4.98062	13.3377	13.1899	10.5044	2.76845	2.05039	2.88828	5.66714			2.36619	4.3068	5.06659	0.983553
H3K27me2K36me2	2.62857e+07	2.56334e+07	5.68419e+07	3.33532e+06	3.07989e+06	5.30572e+06	2.38373e+06			1.44356e+08	8.28279e+06	4.01994e+07	2.82272e+07	2.63676e+07	5.76816e+07	2.32684e+06	2.64714e+06	5.85324e+06	2.24704e+06		4.99345e+07	1.58144e+08	9.1375e+06	4.34042e+07	9.1338	8.76789	11.3659	1.70726	2.21826	2.93783	0.378892			6.2562	0.550066	2.38932	6.69761	5.79674	8.29425	0.868023	1.50348	2.83633	0.211459			4.11619	0.412911	1.84453	0.733277
H3K27me3K36me1	3.01775e+06	1.08891e+06	3.68403e+06	1.14311e+06	823460	1.76249e+06	3.36225e+06			1.09034e+07		1.17684e+07	1.77375e+06	851815	2.89922e+06	962420	525141	1.23166e+06	2.21485e+06			1.2906e+07	7.91508e+06	9.6394e+06	1.04861	0.372459	0.736641	0.585125	0.593087	0.975907	0.534426			0.47254	0	0.699477	0.420866	0.187266	0.416889	0.359028	0.298261	0.596832	0.208429			0.335919	0.357672	0.409643	0.401355
H3K27me1K36me3	1.0783e+06	659881	2.58146e+06	625819	332259	875801	3.14177e+06			1.66311e+07	1.8379e+07	1.71787e+06	785237	507968	2.33409e+06	686684	289165	593997	3.23599e+06			1.89414e+07	1.4895e+07	1.94101e+06	0.37469	0.225712	0.516178	0.32034	0.239306	0.484939	0.499381			0.720768	1.22057	0.102105	0.186317	0.111673	0.335627	0.256166	0.164235	0.287836	0.304524			0.493008	0.673087	0.0824867	0.497257
H3K27me3K36me2	5.03823e+06	3.15351e+06	9.97785e+06	1.55902e+06	1.27356e+06	900799				3.12431e+07	2.4046e+06	9.33295e+06	2.32359e+06	2.92611e+06	5.6759e+06	436555	381420	546006				2.31492e+07	1.13558e+06	6.08577e+06	1.75069	1.07865	1.99513	0.79802	0.917269	0.498781	0			1.35403	0.159691	0.554719	0.551331	0.643285	0.816158	0.162856	0.216633	0.264581	0			0.602528	0.0513153	0.258625	0.314921
H3K27ac	9.58202e+06	1.13816e+07	1.09973e+07	1.73735e+07	1.34361e+07	9.32465e+06	6.67981e+07			2.38452e+08	1.52895e+08	9.16942e+07	4.28105e+07	4.83663e+07	5.78776e+07	5.10566e+07	3.33496e+07	2.8291e+07	2.03763e+08			7.71724e+08	4.09821e+08	2.85996e+08	3.32958	3.89306	2.19898	8.89302	9.67718	5.16315	10.6175			10.3342	10.1539	5.45	10.1579	10.633	8.32242	19.0465	18.9413	13.7091	19.1752			20.0865	18.5192	12.1539	3.05079
di ac				2.52714e+06	2.30063e+06	2.19125e+06	1.35002e+07			4.76291e+07	3.67118e+07	1.38891e+07	3.65429e+06	4.25359e+06	4.77496e+06	1.08089e+07	7.95943e+06	7.94351e+06	5.27043e+07			1.87204e+08	1.11202e+08	5.41722e+07	0	0	0	1.29357	1.657	1.21332	2.14584			2.06418	2.43806	0.825522	0.867073	0.935122	0.686608	4.03224	4.52066	3.84923	4.95976			4.87256	5.02507	2.30214
total	2.87785e+08	2.92356e+08	5.00111e+08	1.95361e+08	1.38843e+08	1.806e+08	6.29132e+08	0	0	2.30741e+09	1.50578e+09	1.68246e+09	4.21452e+08	4.5487e+08	6.95442e+08	2.68062e+08	1.76068e+08	2.06366e+08	1.06264e+09	0	4.43496e+08	3.842e+09	2.21295e+09	2.35312e+09
H4K5K8K12K16un	2.83312e+09	3.51153e+09	3.24075e+09	8.40663e+08	4.36298e+08	5.58385e+08	1.16614e+09	8.63302e+08	8.38412e+08	4.46425e+08	1.37922e+09	1.05373e+09	1.8144e+09	2.21876e+09	2.09949e+09	5.52199e+08	2.81671e+08	3.61431e+08	7.47244e+08	5.51269e+08	5.37224e+08	2.89161e+08	9.01879e+08	6.7993e+08	41.1776	42.5022	42.0333	19.3273	20.0778	19.0011	25.1278	26.2292	28.4599	25.5114	28.1089	22.084	24.6388	26.4627	27.3478	10.9997	8.62948	11.8177	15.2582	14.2509	17.0164	15.5905	17.1011	12.5697	0.598355
H4K5K8K12K16-1ac	2.9494e+09	3.50013e+09	3.30663e+09	1.70066e+09	7.72432e+08	1.33759e+09	1.99199e+09	1.36608e+09	1.26436e+09	7.43657e+08	1.86334e+09	2.07667e+09	1.98607e+09	2.28845e+09	2.17337e+09	1.10211e+09	4.99692e+08	8.65888e+08	1.28827e+09	8.58791e+08	8.11263e+08	4.8628e+08	1.21129e+09	1.34282e+09	42.8677	42.3642	42.8878	39.0991	35.5461	45.5165	42.923	41.5049	42.9185	42.4971	37.9753	43.5228	26.9699	27.2939	28.31	21.9538	15.3089	28.312	26.3056	22.2006	25.6965	26.2185	22.968	24.8245	0.629144
H4K5K8K12K16-2ac	1.09772e+09	1.25034e+09	1.16258e+09	1.21893e+09	5.73458e+08	6.77414e+08	9.07127e+08	6.18325e+08	5.47693e+08	3.52375e+08	1.13017e+09	1.09456e+09	1.26282e+09	1.40025e+09	1.29593e+09	1.0725e+09	5.10851e+08	5.93684e+08	8.02394e+08	5.86091e+08	5.18867e+08	3.08546e+08	9.84186e+08	9.9225e+08	15.9547	15.1336	15.079	28.0239	26.3897	23.0515	19.5466	18.7862	18.5914	20.1368	23.0332	22.9398	17.1486	16.7005	16.8806	21.3638	15.6508	19.4117	16.3844	15.151	16.435	16.6357	18.6618	18.3435	1.07483
H4K5K8K12K16-3ac				5.03343e+08	2.99624e+08	3.20716e+08	4.94218e+08	3.71583e+08	2.52382e+08	1.77771e+08	4.08567e+08	4.55571e+08	9.79897e+08	1.04726e+09	9.1903e+08	9.507e+08	5.91228e+08	5.98656e+08	8.86897e+08	6.96223e+08	5.05324e+08	3.32892e+08	8.49871e+08	9.27861e+08	0	0	0	11.5721	13.7883	10.9136	10.6493	11.2896	8.56711	10.1589	8.3267	9.54784	13.3066	12.4904	11.9712	18.9377	18.1133	19.5743	18.1098	17.9981	16.006	17.9483	16.1149	17.1532
H4K5K8K12K16-4ac				8.60123e+07	9.12281e+07	4.45871e+07	8.13689e+07	7.20838e+07	4.30997e+07	2.96742e+07	1.25409e+08	9.09274e+07	1.32082e+09	1.42976e+09	1.1892e+09	1.34264e+09	1.38062e+09	6.38723e+08	1.17251e+09	1.17595e+09	7.84414e+08	4.37845e+08	1.32658e+09	1.4664e+09	0	0	0	1.97747	4.19818	1.51724	1.75332	2.19008	1.46302	1.69576	2.55586	1.90565	17.9361	17.0525	15.4904	26.745	42.2975	20.8843	23.9419	30.3995	24.8461	23.607	25.1542	27.1091
tot	6.88024e+09	8.262e+09	7.70996e+09	4.34961e+09	2.17304e+09	2.93869e+09	4.64084e+09	3.29138e+09	2.94594e+09	1.7499e+09	4.90671e+09	4.77146e+09	7.364e+09	8.38448e+09	7.67702e+09	5.02014e+09	3.26406e+09	3.05838e+09	4.89732e+09	3.86832e+09	3.15709e+09	1.85472e+09	5.27381e+09	5.40927e+09
[truncated: 11 more columns]

## Sheet: 3-HDACi Figure 2
Peptide	AUC																												AUC
	heavy														light														heavy														light
	DMSO							Panobinostat							DMSO							Panobinostat							DMSO							Panobinostat							DMSO
	3 mg			600 ng	120 ng	25 ng	5 ng	3 mg			600 ng	120 ng	25 ng	5 ng	3 mg			600 ng	120 ng	25 ng	5 ng	3 mg			600 ng	120 ng	25 ng	5 ng	3 mg			600 ng	120 ng	25 ng	5 ng	3 mg			600 ng	120 ng	25 ng	5 ng	3 mg			600 ng	120 ng	25 ng	5 ng
H3K4un	71258430000	53267350000	55762360000	31963290000	1.1402e+09	1144174000	2.22804e+07	59172460000	1.07107e+09	59426710000	12957880000	3096788000	1.35477e+08	3.01177e+07	73063130000	42224070000	32507830000	32095210000	1.17334e+09	1169271000	2.27377e+07	65627910000	9.31696e+08	59034400000	14271240000	3389277000	1.49108e+08	3.30393e+07	82.2059	82.9327	84.1898	83.7788	83.6922	83.9039	82.9561	82.904	73.7394	80.0771	84.382	82.8457	83.7289	83.2926	82.341	83.2345	84.4266	84.2864	84.5991	84.4248	83.458
H3K4me1	4127869000	3136209000	3187702000	2122837000	7.46586e+07	50894450	752531	3410014000	1.85562e+08	2394090000	898778300	231350200	8.73486e+06	1.94787e+06	3919266000	2401949000	1744674000	1956416000	6.90516e+07	49028750	697689	3533345000	1.56862e+08	2139439000	947175500	242917800	7.1752e+06	1.63902e+06	4.76204	4.88281	4.81278	5.56415	5.48006	3.73216	2.80188	4.77763	12.7754	3.22602	5.85286	6.18912	5.3984	5.38696	4.41695	4.73486	4.53112	5.13782	4.9787	3.54002	2.56084
H3K4me2	1101052000	785654600	613649500	181055600	1.04505e+07	11873640	242190	795870600	1.31356e+08	811851700	144507500	33651640	1.03311e+06	211722	886272300	453001700	314291400	134396900	9.23431e+06	8873338	197025	610440400	9.27783e+07	507789700	110761500	26011570	848771	170765	1.27021	1.2232	0.926486	0.474564	0.767084	0.87071	0.90174	1.11506	9.04345	1.09396	0.941036	0.900254	0.638493	0.585531	0.998814	0.892983	0.816251	0.352945	0.665804	0.640681	0.723172
H3K4me3	370669100	259872500	247661200	52005470	5.51828e+06	2986143	112418	288540100	6.37171e+07	314842000	46156070	8275513	450819	55563.7	209592200	115296200	85793220	30368190	671969	1879396	40527.6	138484500	2.29703e+07	130692200	21274520	3963477	113404	32652.7	0.427615	0.404599	0.373918	0.136311	0.40505	0.218978	0.418564	0.404261	4.38672	0.424247	0.300569	0.221388	0.278619	0.153665	0.236207	0.227279	0.222815	0.0797511	0.0484497	0.135698	0.148755
H3K4ac	9824834000	6780545000	6422733000	3832830000	1.31545e+08	153744400	3.47053e+06	7707755000	799468	11264390000	1308900000	367951600	1.61085e+07	3.82605e+06	10654170000	5534714000	3851659000	3862341000	1.34644e+08	155932300	3.57154e+06	8568774000	615379	11130190000	1438501000	393834000	1.70617e+07	4.15843e+06	11.3342	10.5567	9.69702	10.0462	9.65564	11.2743	12.9218	10.799	0.0550408	15.1787	8.52358	9.8435	9.95555	10.5812	12.0071	10.9103	10.0032	10.143	9.70796	11.2588	13.1092
total	86682854100	64229631100	66234105700	38152018070	1.36237e+09	1363672633	2.6858e+07	71374639700	1.4525e+09	74211883700	15356221870	3738016953	1.61805e+08	3.6159e+07	88732430500	50729030900	38504247620	38078732090	1.38694e+09	1384984784	2.72445e+07	78478953900	1.20492e+09	72942510900	16788952520	4056003847	1.74307e+08	3.90401e+07	100	100	100	100	100	100	100	100	100	100	100	100	100	100	100	100	100	100	100	100	100
H3K9K14un	20686380000	18382580000	17942040000	9261716000	1416306000	132783600	14710770	18201720000	24692130000	12038390000	3557109000	515859400	117593400	35033680	34798470000	24007780000	16751240000	15744190000	2434924000	233658900	26676700	8407536000	13527890000	4586935000	1656583000	238519100	54977510	17246420	16.6992	18.7303	18.4702	18.5188	15.9504	13.9107	15.6454	18.5885	16.8925	12.9431	18.6643	16.2377	18.8164	21.279	26.7743	29.1478	28.1586	28.4973	24.7909	22.6919	25.2976
H3K9me1	9597563000	8064953000	8097049000	3676207000	388383500	37795440	3842731	7114339000	10786630000	3353598000	1100110000	90875740	34924600	6206637	9680997000	6670313000	4928071000	3820885000	402703000	39050570	4375301	2950008000	5808080000	1164707000	464630300	36937980	14489690	2425771	7.74769	8.21749	8.33538	7.35056	4.37398	3.95954	4.08686	7.2655	7.3794	3.60564	5.77232	2.86049	5.58836	3.76983	7.44867	8.09842	8.28403	6.91588	4.10007	3.79241	4.14912
H3K9me2	23268320000	17561360000	17604150000	9153996000	2037147000	226537000	21769440	19899330000	31668770000	33157150000	3991349000	712213400	121765000	33410400	23679370000	14295650000	10282190000	9260514000	2091249000	224815500	22330240	11010910000	22804180000	15287130000	2223378000	412601900	70518730	19197730	18.7835	17.8935	18.1223	18.3034	22.9424	23.7325	23.1525	20.3221	21.6654	35.6491	20.9428	22.4183	19.4839	20.293	18.2192	17.3563	17.2842	16.7617	21.2918	21.8331	21.1759
H3K9me3	8329941000	7533362000	9391754000	4300576000	901179900	101433500	10348360	9534725000	15064050000	18746020000	1666648000	298680200	52843130	13742020	10701400000	7772981000	7320987000	5712281000	1229507000	138832700	14161520	8347890000	17337280000	14608590000	1553075000	284936300	49500950	13007980	6.72439	7.67584	9.66819	8.59898	10.1491	10.6264	11.0058	9.73731	10.3057	20.1549	8.74497	9.40155	8.45554	8.34673	8.23378	9.43716	12.3065	10.3393	12.5181	13.4828	13.4294
H3K9ac|K14ac	17392670000	14896290000	13413820000	8588350000	1487791000	138417200	14597810	14015080000	18114150000	8928952000	3301147000	566166000	117030000	35275450	20009230000	12571880000	8126228000	10028140000	1733930000	163562100	16748290	28009900000	43507150000	14502040000	6830722000	1185151000	245839700	73246790	14.0403	15.178	13.8086	17.1724	16.7555	14.5009	15.5252	14.3129	12.3923	9.6	17.3213	17.8212	18.7262	21.4259	15.3953	15.2635	13.6601	18.1511	17.6538	15.8844	15.8825
H3K9me1K14ac	6940951000	5889102000	5475627000	3449791000	451782300	38756740	3576037	4532894000	7316196000	2710010000	1044173000	120579900	32420630	7335215	4587946000	3013743000	2012368000	2261836000	295700000	25668630	2738474	7876681000	16106080000	3927417000	1751775000	202281000	55593440	13769580	5.60312	6.00048	5.6368	6.89784	5.08797	4.06024	3.80322	4.62921	5.00519	2.91368	5.47882	3.79549	5.18769	4.45532	3.53002	3.65898	3.38277	4.09397	3.01063	2.49282	2.59691
H3K9me2K14ac	27032930000	17865030000	17714880000	7804792000	1495574000	194672200	18252070	17350280000	26126630000	8556968000	2995955000	597237000	99967870	22359600	15849770000	8161784000	6020002000	4510870000	892888900	115382800	11058020	24461860000	49197000000	11059070000	4176249000	838318100	141623900	32915130	21.8225	18.2029	18.2363	15.6056	16.8432	20.3943	19.4116	17.7189	17.8739	9.20006	15.7199	18.7992	15.9961	13.5809	12.195	9.90921	10.1196	8.16477	9.09084	11.2055	10.4864
H3K9me3K14ac	7470543000	4996676000	4788317000	2175245000	415210900	53631220	3652357	4839521000	7758781000	1897164000	786920600	162804900	24663280	4326154	7343607000	3670720000	2643537000	2205562000	437681800	56201140	4110686	11854230000	24245720000	5076631000	1964894000	419331900	67284710	14794840	6.03064	5.09118	4.92926	4.34939	4.67611	5.61853	3.88439	4.94235	5.30798	2.03974	4.129	5.12461	3.94642	2.62765	5.65025	4.45661	4.44376	3.99211	4.4562	5.458	3.89818
H3K9acK14ac	3157148000	2954420000	2713091000	1601950000	286039500	30515060	3276886	2431596000	4644786000	3621639000	614951500	112508000	23744700	6950468	3318750000	2200803000	1404170000	1703702000	303272400	32529610	3252087	13501330000	28553290000	15090330000	3584166000	655989400	140426500	40399320	2.54863	3.0103	2.79295	3.20309	3.22138	3.19683	3.48507	2.48326	3.17761	3.89382	3.22668	3.54141	3.79944	4.22163	2.55348	2.67199	2.36039	3.08374	3.08773	3.15913	3.08397
total	123876446000	98143773000	97140728000	50012623000	8879414100	954541960	94026461	97919485000	146172123000	93009891000	19058363100	3176924540	624952610	164639624	129969540000	82365654000	59488793000	55247980000	9821856100	1029701950	105451318	116420345000	221086670000	85302850000	24205472300	4274066680	840255130	227003561	100	100	100	100	100	100	100	100	100	100	100	100	100	100	100	100	100	100	100	100	100
H3K18K23un	67437670000	59628140000	86478450000	20264730000	368586000	55092720	26233680	37430240000	53152320000	37270680000	1042733000	27322790	410362300	9319876	84001880000	58645950000	61397990000	25995980000	485360400	74970670	33827850	27194930000	47568610000	23677100000	764760100	20069120	294344100	6606799	45.4932	48.1846	47.1092	45.4966	37.378	39.1344	55.1485	45.8936	44.4095	48.1993	34.5772	40.009	52.6219	47.7084	55.0091	59.1063	58.4096	55.9582	48.5925	50.8385	64.6953
H3K18me1|K23me1	228058400	230962500	385375600	67825740	0	0	0	139516000	152924200	115324000	0	0	0	0	266031500	196606500	265388600	54194010	0	0	0	50021080	154671700	58637280	0	0	0	0	0.153847	0.186637	0.209934	0.152276	0	0	0	0.171062	0.12777	0.14914	0	0	0	0	0.174212	0.19815	0.252471	0.116656	0	0	0
H3K18ac|K23ac	67199520000	52776880000	81346720000	19728330000	486713200	68019640	18509390	36622140000	57318380000	34076850000	1541991000	32085760	315581700	8767590	57369040000	34081490000	37285760000	16629260000	404988600	57664930	15855920	40186010000	78986160000	31520630000	1696673000	35398660	352073000	9777759	45.3326	42.6482	44.3137	44.2923	49.3572	48.3169	38.9105	44.9028	47.8903	44.069	51.1327	46.9834	40.4679	44.8813	37.5685	34.349	35.471	35.7957	40.546	39.1033	30.3242
H3K18acK23ac	13371540000	11113460000	15359740000	4480296000	130804400	17665900	2826074	7366856000	9063203000	5863323000	430938700	8883076	53887210	1447608	11068390000	6297181000	6167146000	3776645000	108489200	14832740	2604182	41967310000	61418580000	23081060000	2374043000	50728350	299638000	9306168	9.02039	8.98061	8.36723	10.0588	13.2648	12.5487	5.94098	9.03258	7.57243	7.58258	14.29	13.0076	6.91011	7.4103	7.2482	6.34661	5.86697	8.1295	10.8615	10.0583	4.98046
total	148236788400	123749442500	183570285600	44541181740	986103600	140778260	47569144	81558752000	119686827200	77326177000	3015662700	68291626	779831210	19535074	152705341500	99221227500	105116284600	46456079010	998838200	147468340	52287952	109398271080	188128021700	78337427280	4835476100	106196130	946055100	25690726	100	100	100	100	100	100	100	100	100	100	100	100	100	100	100	100	100	100	100	100	100
H3K27K36un	11967390000	9518794000	8875539000	3157211000	115084600	13671370	815060	4615709000	13805060000	8564757000	431193200	2218763	31047480	412598	32118250000	18765680000	12610050000	8681694000	324131600	41249420	4585377	11676500000	40342190000	18283310000	1165442000	10560870	83894050	3022245	9.19134	8.83643	9.29298	8.00727	6.04079	6.65163	5.61565	10.7223	8.26595	5.35097	8.43997	5.88599	11.3911	10.4932	19.0257	17.9356	19.0585	18.0997	15.2223	17.4394	25.4641
H3K27me1	9522157000	7875816000	7449977000	2446499000	72613140	7885058	0	2871880000	9869385000	8421522000	170835700	0	28263070	0	12545280000	7773539000	5477755000	3348039000	100591500	9699828	0	4520372000	19462400000	10889170000	282388900	0	44593360	0	7.31332	7.31123	7.80037	6.20477	3.81146	3.83637	0	6.67136	5.90942	5.26149	3.34386	0	10.3695	0	7.43139	7.42968	8.27895	6.98004	4.7241	4.10088	0
H3K27me2	38700310000	33857150000	30422140000	13283110000	770886500	92796820	9263298	14223080000	52233090000	52369230000	2111297000	14617230	97534850	2953654	32143770000	20701350000	13796880000	10890680000	633547900	77146210	8346451	13473970000	64462560000	44898740000	1880005000	11925080	90673940	3364468	29.7231	31.4301	31.853	33.6884	40.4638	45.1491	63.8228	33.0402	31.2752	32.7185	41.3255	38.777	35.7849	75.1174	19.0409	19.7856	20.8523	22.7051	29.7534	32.6157	46.3507
H3K36me2	6555803000	5492691000	4928082000	1799608000	79325360	8541415	294496	2244551000	8253589000	6905225000	281536500	16264050	12371010	0	15788100000	9582652000	6263853000	4307139000	178537500	19294310	1945995	3168205000	17355860000	10094330000	391242600	14296180	19725320	0	5.03507	5.09894	5.15986	4.56414	4.16379	4.15571	2.02903	5.21408	4.94194	4.31415	5.51066	43.1457	4.53884	0	9.35232	9.15877	9.46704	8.97959	8.38469	8.15721	10.8068
H3K27me3	13251780000	12257800000	10482870000	5350607000	280832000	33143110	3157644	4785907000	17961370000	19712290000	702515400	3326603	31609320	565799	10834760000	7792064000	3718860000	3904203000	218511400	26621530	2307722	5147643000	17906340000	15647830000	634139300	2059505	27249690	132055	10.1778	11.3791	10.9759	13.5701	14.7409	16.1254	21.7557	11.1176	10.7546	12.3156	13.7507	8.8249	11.5972	14.3894	6.41814	7.44738	5.6206	8.13954	10.262	11.255	12.8156
H3K27me2K36me1	15112510000	11896800000	10734830000	4198210000	203482200	17816430	983588	5012701000	20218430000	17637530000	473529000	1268990	24363030	0	14708090000	9212289000	6155939000	3277654000	189706400	16886660	821646	5034653000	23761460000	14940660000	473409300	1013200	24931440	0	11.6069	11.044	11.2397	10.6474	10.6808	8.66835	6.77678	11.6445	12.106	11.0193	9.26863	3.36641	8.93863	0	8.71256	8.80479	9.30395	6.8333	8.90922	7.13931	4.56288
H3K27me1K36me2	6257406000	4957010000	4192097000	1598218000	54678960	3557550	0	1410358000	6969085000	5818209000	100981800	0	13384310	0	13355850000	8186707000	4741891000	3370989000	119317000	11490530	0	3217845000	18139450000	11089400000	213401300	0	32847970	0	4.80589	4.60166	4.38926	4.05337	2.8701	1.73088	0	3.27626	4.17283	3.63502	1.97657	0	4.91061	0	7.91154	7.82457	7.16679	7.02789	5.60351	4.85795	0
H3K27me1K36me1	2718210000	2555806000	2255067000	526074600	10205460	0	0	765898900	2270190000	832444300	30897410	0	8342892	0	4308926000	2935588000	1877762000	767711100	17214430	0	0	1311667000	4854293000	1221927000	52132480	0	15968430	0	2.08767	2.37259	2.36113	1.33422	0.535685	0	0	1.77918	1.3593	0.520083	0.604771	0	3.06095	0	2.55246	2.80573	2.83801	1.60054	0.808444	0	0
H3K27me3K36me1	3237528000	2616619000	2383145000	949379400	43380550	2420294	0	989543100	4402566000	3965124000	83498110	0	4682911	0	1919462000	1026656000	372150700	516274200	32705660	2352027	0	938445900	4964594000	2294913000	76833900	0	3158561	0	2.48653	2.42904	2.49523	2.4078	2.27705	1.17756	0	2.2987	2.63609	2.47728	1.63435	0	1.71813	0	1.13702	0.981242	0.56246	1.07634	1.53596	0.994386	0
H3K27me1K36me3	2556394000	1955385000	1423464000	577912300	19646320	1288232	0	488780700	2456357000	2080026000	27470660	0	4152611	0	2786630000	1918381000	1345524000	633471000	23133400	1397582	0	597369000	3927224000	2292143000	37197780	0	4222738	0	1.96339	1.81521	1.49041	1.46569	1.03124	0.626773	0	1.13544	1.47077	1.29953	0.537698	0	1.52357	0	1.6507	1.83352	2.03359	1.32067	1.08642	0.590867	0
H3K27me2K36me2	12479980000	8698859000	7437102000	3360426000	189560800	21993490	0	3230098000	19125680000	23978160000	388032300	0	11335570	0	14651670000	8285187000	4963722000	3900640000	193763900	18880550	0	4285182000	30378140000	26773760000	243865200	0	10010420	0	9.58503	8.07528	7.78689	8.52266	9.95005	10.7006	0	7.5035	11.4517	14.9808	7.59516	0	4.15894	0	8.67914	7.91869	7.50206	8.13211	9.09977	7.98229	0
H3K27me3K36me2	3559203000	2456647000	1963072000	906695200	37974290	0	0	588369500	5007376000	6511009000	76348040	0	0	0	2235444000	1483993000	721820200	671012700	30814370	0	0	455799300	4409546000	3925514000	64080770	0	0	0	2.73358	2.28054	2.0554	2.29955	1.99327	0	0	1.36678	2.99823	4.06786	1.4944	0	0	0	1.3242	1.41835	1.09094	1.39894	1.44714	0	0
H3K27ac	4284174000	3582755000	2960579000	1275374000	27454040	2420436	0	1820989000	4439019000	3264234000	230807600	0	5471745	0	11418520000	6964122000	4118613000	3696367000	67352580	11511990	0	6881593000	18181900000	10088600000	605813500	0	28279430	0	3.29038	3.32592	3.09982	3.23458	1.44106	1.17763	0	4.23015	2.65792	2.03938	4.51772	0	2.00755	0	6.76393	6.65607	6.22478	7.70624	3.16309	4.86702	0
total	130202845000	107722132000	95507964000	39429324500	1905124220	205534205	1.45141e+07	43047865200	167011197000	160059760300	5108942720	37695636	272558799	3.93205e+06	168814752000	104628208000	66164819900	47965874000	2129327640	236530637	1.80072e+07	60709244200	268145957000	172440297000	6119952030	39854835	385555349	6.51877e+06	100	100	100	100	100	100	100	100	100	100	100	100	100	100	100	100	100	100	100	100	100
H33K27K36un	925514400	903446500	685431700	304706800	4794827	0	0	270870200	1120988000	677713200	21769870	0	814999	0	3405970000	2080592000	1411297000	1265262000	42307090	3184254	0	1333326000	4139701000	1725708000	167022200	0	7425386	0	10.216	13.0698	12.4547	10.7126	5.79715	0	#DIV/0!	13.9239	10.2356	4.21671	7.1463	#DIV/0!	11.8335	#DIV/0!	26.1034	26.6459	32.0905	28.5173	34.259	44.1231	#DIV/0!
H33K27me1	630657900	515443600	491484100	177789800	2125669	0	0	210569600	624586300	214604500	5663078	0	0	0	1118178000	678577500	341602900	297465400	3896983	0	0	466726100	1445345000	341417000	24664340	0	0	0	6.96135	7.4567	8.93058	6.25058	2.57003	0	#DIV/0!	10.8242	5.70302	1.33526	1.85899	#DIV/0!	0	#DIV/0!	8.56974	8.69048	7.76748	6.70446	3.15566	0	#DIV/0!
H33K27me2	1629326000	1756599000	1259574000	848207900	45390930	3175225	0	389418200	2079058000	4466674000	133721500	0	4220698	0	1222119000	966779200	462649900	720350800	39610430	2976760	0	332063400	2281577000	3173658000	129753900	32194	4451026	0	17.9849	25.412	22.8873	29.8205	54.8796	90.5814	#DIV/0!	20.0178	18.9836	27.7915	43.8961	#DIV/0!	61.2829	#DIV/0!	9.36635	12.3814	10.5199	16.2357	32.0753	41.2479	#DIV/0!
H33K36me2	385977500	237540200	153377500	17637660	24237.2	0	0	0	523323100	1270322000		0	0	0	840407600	428237700	186729200	70895430	730107	227816	0	0	647157300	1039255000		0	0	0	4.26051	3.43639	2.78697	0.620089	0.0293038	0	#DIV/0!	0	4.7784	7.90391	0	#DIV/0!	0	#DIV/0!	6.4409	5.4844	4.24591	1.59788	0.591218	3.15677	#DIV/0!
H33K27me3	1305265000	857121400	800474200	342298900	16513160	330158	0	399493500	1935474000	1956025000	60726790	0	657266	0	817878700	677341600	500634000	383998700	16849130	88802.6	0	108731500	1470597000	1549358000	74714380	0	629757	0	14.4078	12.3996	14.5451	12.0342	19.9651	9.4186	#DIV/0!	20.5357	17.6726	12.1703	19.9345	#DIV/0!	9.54325	#DIV/0!	6.26824	8.67465	11.3836	8.6548	13.6439	1.23051	#DIV/0!
H33K27me2K36me1	1041989000	500083200	554853400	259637900	8098118	0	0	242488900	1120517000	1944383000	29295470	0	321497	0	1035963000	478266000	324713200	286900600	7358570	43117.5	0	234940800	1777443000	1211340000	26143730	0	880843	0	11.5017	7.23449	10.082	9.12812	9.79098	0	#DIV/0!	12.465	10.2313	12.0979	9.61669	#DIV/0!	4.66801	#DIV/0!	7.93964	6.12511	7.38343	6.46634	5.95874	0.597464	#DIV/0!
H33K27me1K36me2	622626000	455223900	295906100	189042000	5763071	0	0	77989200	530626900	764357400	7342434	0	872772	0	1454453000	864285400	350771100	404488600	12720090	696007	0	270957800	1793056000	1511628000	24389720	0	3720583	0	6.87269	6.58553	5.3768	6.64617	6.9678	0	#DIV/0!	4.00898	4.84509	4.75581	2.41027	#DIV/0!	12.6723	#DIV/0!	11.147	11.0688	7.97595	9.11661	10.3003	9.64432	#DIV/0!
H33K27me1K36me1	233114700	340112700	244472900	76002060	0	0	0	132166800	221861800	126120700	0	0	0	0	321980800	211503400	104286100	104703300	0	0	0	92717100	441804200	146652900	0	0	1851099	0	2.57317	4.92027	4.44223	2.67201	0	0	#DIV/0!	6.79395	2.02579	0.784719	0	#DIV/0!	0	#DIV/0!	2.46767	2.7087	2.37129	2.35987	0	0	#DIV/0!
H33K27me3K36me1	200512800	131498400	130574700	56181870	0	0	0	31100140	313772100	235261500	1103441	0	0	0	182759200	131464200	140146400	80432750	19619.6	0	0	42035120	361678100	245229300	2329801	0	0	0	2.21331	1.90233	2.37263	1.97519	0	0	#DIV/0!	1.59868	2.86501	1.46379	0.362222	#DIV/0!	0	#DIV/0!	1.40067	1.68365	3.18669	1.81284	0.0158873	0	#DIV/0!
H33K27me1K36me3	241293600	144131100	90492580	0	0	0	0	27745080	438550500	374608700	0	0	0	0	495574000	291129900	139281000	0	0	0	0	14253540	522370700	326229100	0	0	0	0	2.66345	2.08508	1.64431	0	0	0	#DIV/0!	1.42622	4.00435	2.3308	0	#DIV/0!	0	#DIV/0!	3.79809	3.72847	3.16702	0	0	0	#DIV/0!
H33K27me2K36me2	1096733000	526337800	402693900	338635000	0	0	0	0	1304418000	2866092000	23263560	0	0	0	833363200	265694000	82371460	368117200	0	0	0	0	2383402000	3072198000	32489610	0	0	0	12.106	7.61431	7.3172	11.9054	0	0	#DIV/0!	0	11.9105	17.8327	7.63662	#DIV/0!	0	#DIV/0!	6.38692	3.40272	1.87299	8.29685	0	0	#DIV/0!
H33K27me3K36me2	420934900	306605000	164299300	82753080	0	0	0	53241290	549267200	921391700	6082831	0	0	0	73932080	26708400	12835140	55442240	0	0	0	9304170	338315500	553313400	3517403	0	0	0	4.64638	4.43552	2.98542	2.90936	0	0	#DIV/0!	2.73683	5.01529	5.73287	1.99678	#DIV/0!	0	#DIV/0!	0.566617	0.342052	0.29185	1.24959	0	0	#DIV/0!
H33K27ac	325476500	238342700	229750600	151481800	0	0	0	110278000	189413200	254522700	15662550	0	0	0	1245398000	707708500	340544000	398772400	0	0	0	903234100	2593629000	1234422000	134859000	0	4778878	0	3.59269	3.448	4.17471	5.32566	0	0	#DIV/0!	5.66877	1.72951	1.58363	5.14147	#DIV/0!	0	#DIV/0!	9.54476	9.06356	7.7434	8.98778	0	0	#DIV/0!
total	9059421300	6912485500	5503384980	2844374770	8.271e+07	3.50538e+06	0	1945360910	10951856100	16072076400	304631524	0	6.88723e+06	0	13047976580	7808287800	4397861400	4436829420	1.23492e+08	7.21676e+06	0	3808289630	20196075800	16130408700	619884084	32194	2.37376e+07	0	100	100	100	100	100	100	#DIV/0!	100	100	100	100	#DIV/0!	100	#DIV/0!	100	100	100	100	100	100	#DIV/0!
H3K56un	4157697000	4580929000	3113325000	197893000	3832228	2025887	17713170	1584745000	2588936000	607144100	11937180	3652765	49229230	2216742	4430912000	3682825000	1704197000	200494300	2601266	1936657	20124860	1621145000	3550360000	563085100	5104227	2878712	57734380	2500347	85.8361	89.1107	62.451	76.8212	100	100	93.2332	67.324	67.6715	62.4662	94.6132	100	100	100	86.0605	89.0788	60.4531	77.9826	100	100	92.5992
H3K56ac	686067400	559790000	1871905000	59709040	0	0	1285612	769162800	1236807000	364812500	679640	0	0	0	717689300	451519700	1114844000	56606930	0	0	1608439	771435400	1765866000	342013600	74425.6	252135	0	0	14.1639	10.8893	37.549	23.1788	0	0	6.76681	32.676	32.3285	37.5338	5.38678	0	0	0	13.9395	10.9212	39.5469	22.0174	0	0	7.4008
total	4843764400	5140719000	4985230000	257602040	3832228	2025887	18998782	2353907800	3825743000	971956600	1.26168e+07	3652765	49229230	2216742	5148601300	4134344700	2819041000	257101230	2601266	1936657	21733299	2392580400	5316226000	905098700	5.17865e+06	3.13085e+06	57734380	2500347	100	100	100	100	100	100	100	100	100	100	100	100	100	100	100	100	100	100	100	100	100
H3K79un	12470260000	12952690000	12670960000	2.48968e+07	2030074	2680199	4.32939e+06	6320334000	8910161000	3070043000	21320260	6768448	73161770	4736415	14458700000	10943020000	8217507000	2.89965e+07	3102269	3344168	5.06638e+06	7632754000	13294050000	3018223000	25271770	6721573	90387150	5132317	81.9723	85.5118	80.8262	76.8263	100	100	87.8904	82.8194	76.4232	72.1094	98.0133	100	84.7494	100	80.1115	83.6844	80.0562	72.4624	39.1044	97.2867	82.8542
H3K79me1	719353900	810461900	503743500	236726	0	0	322678	204758700	816495400	127179400	432150	0	4518952	0	910816300	816375300	372597600	411581	0	0	503802	259819300	1240094000	127310500	472928	0	5257333	0	4.72862	5.35056	3.21331	0.730487	0	0	6.55065	2.68308	7.00315	2.9872	1.98668	0	5.23468	0	5.04657	6.24306	3.6299	1.02854	0	0	8.23904
H3K79me2	332971100	161912800	274664900	1.97551e+06	0	0	25621.7	105591400	244078600	483147700	0	0	627526	0	697163500	273837600	312931500	4.38947e+06	4831035	93266.9	113605	185173500	560622900	763224200	170014	0	2747181	209422	2.18876	1.06893	1.75205	6.096	0	0	0.520143	1.38363	2.09348	11.3482	0	0	0.726916	0	3.86278	2.09411	3.04863	10.9693	60.8956	2.71327	1.85787
H3K79ac	1690179000	1222183000	2227423000	5.29758e+06	0	0	248204	1000786000	1688237000	577110200		0	8018945	0	1981542000	1043300000	1361638000	6.21836e+06	0	0	431027	1108967000	2466185000	604491000		0	9363975	0	11.1103	8.06868	14.2084	16.3472	0	0	5.03876	13.1139	14.4802	13.5552	0	0	9.28901	0	10.9792	7.97841	13.2653	15.5397	0	0	7.04889
total	15212764000	15147247700	15676791400	3.24066e+07	2030074	2680199	4.9259e+06	7631470100	11658972000	4257480300	2.17524e+07	6768448	8.63272e+07	4736415	18048221800	13076532900	10264674100	4.00159e+07	7933304	3.43743e+06	6.11482e+06	9186713800	17560951900	4513248700	2.59147e+07	6721573	107755639	5.34174e+06	100	100	100	100	100	100	100	100	100	100	100	100	100	100	100	100	100	100	100	100	100
H3K122un	1498569000	1657900000	2310775000	17422870	0	0	863802	945300500	1567313000	79071460	1875593	0	0	0	1799576000	1525679000	1617017000	23325170	0	0	1315241	1258529000	2374084000	92817820	3448932	275570	97204	0	74.0551	70.6018	85.6757	100	#DIV/0!	#DIV/0!	100	84.2866	71.673	100	100	#DIV/0!	#DIV/0!	#DIV/0!	73.7221	70.8683	86.468	100	#DIV/0!	#DIV/0!	100
H3K122ac	525017800	690338800	386343200	0	0	0	0	176230400	619443400	0	0	0	0	0	641450900	627158600	253058600	0	0	0	0	206462000	949049800	0	28963.8	0	0	0	25.9449	29.3982	14.3243	0	#DIV/0!	#DIV/0!	0	15.7134	28.327	0	0	#DIV/0!	#DIV/0!	#DIV/0!	26.2779	29.1317	13.532	0	#DIV/0!	#DIV/0!	0
total	2023586800	2348238800	2697118200	17422870	0	0	863802	1121530900	2186756400	79071460	1875593	0	0	0	2441026900	2152837600	1870075600	23325170	0	0	1315241	1464991000	3323133800	92817820	3.4779e+06	275570	97204	0	100	100	100	100	#DIV/0!	#DIV/0!	100	100	100	100	100	#DIV/0!	#DIV/0!	#DIV/0!	100	100	100	100	#DIV/0!	#DIV/0!	100
H4K5K8K12K16un	30918320000	22963330000	2.55794e+09	10676030000	413095800	50715990	6934592	14699880000	25063800000	5167146000	1142214000	16193090	105652400	4079264	36723180000	21676300000	1.59329e+09	12670240000	475125800	58890580	7708985	10645390000	23291280000	3208725000	839365600	11404020	75977150	2695995	26.6854	28.5847	27.7192	29.2552	24.4293	23.4926	31.4357	22.0773	28.5151	27.5827	18.1565	13.6507	29.1935	24.1368	38.3478	36.9598	40.3682	44.7529	38.7866	33.356	45.9649
H4K5K8K12K16-1ac	47932450000	25215760000	3.50435e+09	11583570000	536116400	73710720	9402645	27313360000	26916550000	8273200000	1814057000	34202210	119276200	6656774	38058250000	22180990000	1.48171e+09	7726133000	341151300	71715200	6843345	20349430000	24260170000	5387663000	1270750000	26311900	122551900	4545061	41.3701	31.3886	37.9751	31.7421	31.7044	34.1441	42.6238	41.0212	30.623	44.163	28.8361	28.8323	32.958	39.3878	39.7419	37.8204	37.5412	27.2897	27.8497	40.6199	40.8035
H4K5K8K12K16-2ac	25363310000	22680530000	2.12574e+09	10037300000	502806300	60922580	5722381	16021370000	24299640000	3284870000	2211027000	37008720	92827630	4864630	15681060000	11483870000	6.55705e+08	5973743000	294502100	32675410	2219126	18258620000	33004000000	2870661000	2552840000	46270920	105904100	5676788	21.8909	28.2327	23.0356	27.5049	29.7346	28.2204	25.9405	24.0621	27.6458	17.5349	35.1463	31.1982	25.6498	28.7838	16.3748	19.5809	16.6132	21.1	24.0415	18.5075	13.2316
H4K5K8K12K16-3ac	9772042000	8113672000	8.60634e+08	3528371000	193553400	25422790	0	7030026000	9554728000	1703509000	896291400	23140710	36165900	1299942	3888273000	2929955000	1.78463e+08	1431770000	80730810	9183879	0	18666610000	30594630000	3268532000	2374932000	65562380	99114630	7438074	8.43418	10.0999	9.3263	9.66869	11.4462	11.7763	0	10.5582	10.8704	9.09347	14.2474	19.5075	9.99323	7.69169	4.06029	4.99581	4.5216	5.0572	6.59041	5.2018	0
H4K5K8K12K16-4ac	1876286000	1360962000	1.7937e+08	667486300	45410200	5108971	0	1518912000	2061747000	304590100	227331800	8079777	7981920		1412724000	377148300	3.77264e+07	509654500	33463480	4086837	0	31303190000	47016050000	4346087000	4682760000	181726700	178041300		1.61941	1.69412	1.94375	1.82909	2.68543	2.36657	0	2.28121	2.34565	1.62593	3.61365	6.81122	2.20553	0	1.47522	0.643068	0.955851	1.80017	2.73177	2.31481	0
total	115862408000	80334254000	9.22803e+09	36492757300	1690982100	215881051	22059618	66583548000	87896465000	18733315100	6290921200	118624507	361904050	16900610	95763487000	58648263300	3.94689e+09	28311540500	1224973490	176551906	16771456	99223240000	158166130000	19081668000	11720647600	331275920	581589080	20355918	100	100	100	100	100	100	100	100	100	100	100	100	100	100	100	100	100	100	100	100	100
H4K20un	12939020000	8724895000	17135120000	4410696000	494569400	27935110	527706	10822830000	12149010000	3838376000	976037100	176140900	43350660	3687246	13450030000	6989129000	8219279000	4713089000	535465700	31520510	540156	17836750000	19516690000	3964896000	1588589000	300352600	75219070	9195053	12.9813	13.4013	19.6561	15.2582	11.0622	8.43513	5.56246	19.173	11.5658	6.71294	11.6929	16.0994	15.7446	6.22033	15.3227	15.2029	21.3687	18.5979	13.3476	10.1586	6.44682
H4K20me1	9592567000	6408915000	11056710000	2914617000	207514600	9904269	947841	5989903000	7765340000	3033572000	542234000	49282150	25477180	0	6347825000	3014348000	3647415000	1970496000	145059500	6989477	595052	5712255000	8765509000	2006832000	522440600	53466360	24729800	0	9.62392	9.84403	12.6834	10.0827	4.64155	2.99064	9.99103	10.6113	7.39256	5.30542	6.49596	4.50442	9.25313	0	7.23162	6.55689	9.48265	7.7756	3.61592	2.2526	7.10201
H4K20me2	75081430000	48630560000	57025470000	20822550000	3659681000	287024100	7.95565e+06	38718890000	83031180000	49187770000	6612835000	833795500	200023700	55590060	65488220000	34633020000	25454490000	17664660000	3187772000	262689200	7.1652e+06	50719190000	138020900000	45256910000	8797924000	1124601000	275545700	76728420	75.3268	74.696	65.4153	72.0326	81.8574	86.6682	83.8592	68.5918	79.0452	86.0245	79.2217	76.2094	72.6472	93.7797	74.606	75.3347	66.1773	69.705	79.462	84.6607	85.5175
H4K20me3	1002009000	593260000	575617800	287625000	49647130	2775949	55717.6	0	879183100	779396900	61640900	7811551	1275180	0	1126011000	541686700	372944300	398821100	68132070	4969518	78233	866873300	2164702000	1230370000	150896300	19041910	4710039	569642	1.00528	0.911241	0.660305	0.994997	1.11048	0.83821	0.58731	0	0.836977	1.36309	0.738457	0.71398	0.463136	0	1.28278	1.17829	0.969591	1.57375	1.69834	1.6016	0.933719
H4K20ac	1059170000	746970300	1381660000	471641000	59387230	3536349		916639900	1217943000	339656500	154508300	27055130	5209193		1366637000	794022500	769972200	594971500	75264830	4116168		1706413000	2237698000	415514700	295976000	59059330	11681560		1.06263	1.14734	1.58493	1.63157	1.32834	1.06782	0	1.62386	1.15947	0.594026	1.85101	2.47285	1.89194	0	1.55691	1.72718	2.00179	2.34777	1.87614	1.32658	0
total	99674196000	65104600300	87174577800	28907129000	4470799360	331175777	9.48692e+06	56448262900	105042656100	57178771400	8347255300	1094085231	275335913	59277306	87778723000	45972206200	38464100500	25342037600	4011694100	310284873	8.37864e+06	76841481300	170705499000	52874522700	11355825900	1556521200	391886169	86493115	100	100	100	100	100	100	100	100	100	100	100	100	100	100	100	100	100	100	100	100	100
H4K44un	57957940000	42918910000	42735960000	17919390000	3670762000	430272700	43747310	32120260000	55522310000	52315710000	6163726000	1101100000	198970500	57971230	49814150000	29204750000	17445660000	15852240000	3241075000	369607200	36561890	39484390000	81135620000	46203440000	7516988000	1374250000	255682000	75134530	89.3751	89.4005	87.4924	90.9518	91.2498	89.3348	91.4341	88.5235	88.1463	87.2479	91.0461	89.2257	88.6703	92.104	89.3298	89.0134	86.9045	90.4755	90.6115	89.3649	90.6155
H4K44ac	6890046000	5088556000	6109366000	1782684000	352001700	51367790	4098436	4164203000	7466535000	7646426000	606171400	132961100	25423230	4969854	5950185000	3604627000	2628849000	1668790000	335817000	43986250	3786499	5501965000	10968030000	6660405000	876815000	175033800	34062550	7402965	10.6249	10.5995	12.5076	9.0482	8.75025	10.6652	8.56594	11.4765	11.8537	12.7521	8.95392	10.7743	11.3297	7.89604	10.6702	10.9866	13.0955	9.5245	9.38851	10.6351	9.38451
total	64847986000	48007466000	48845326000	19702074000	4022763700	481640490	47845746	36284463000	62988845000	59962136000	6769897400	1234061100	224393730	62941084	55764335000	32809377000	20074509000	17521030000	3576892000	413593450	40348389	44986355000	92103650000	52863845000	8393803000	1549283800	289744550	82537495	100	100	100	100	100	100	100	100	100	100	100	100	100	100	100	100	100	100	100	100	100
H2AK36un	41523980000	30306370000	33215260000	20895840000	3376771000	329091900	33142350	27426440000	43792580000	15500970000	6324265000	1163592000	256986400	77473500	26647290000	23080570000	21331120000	13535290000	2160614000	213019900	21715890	27195100000	54870780000	12135040000	6344451000	1163259000	257371600	79410010	87.8821	87.6756	89.7312	88.1306	88.524	88.7874	89.6133	87.5209	86.897	81.5331	88.7342	89.4777	89.8468	89.9814	87.63	87.4997	89.3806	87.876	88.1579	88.4693	89.6375
H2AK36ac	5184181000	3996520000	3348797000	2664494000	429386400	41046510	3841382	3470270000	6215187000	3433910000	762003600	135123700	27685250	8625934	3422212000	3106585000	2266110000	1767888000	287272900	27597850	2510444	3532586000	8279867000	2597470000	763958500	134633800	27408110	8413459	10.9719	11.5618	9.0468	11.2378	11.2566	11.0742	10.3867	11.074	12.3327	18.0619	10.6915	10.3907	9.67923	10.0186	11.254	11.7772	9.49535	11.4778	11.7214	11.4617	10.3625
H2AY39ac	541458100	263586900	452323000	149752800	8370735	513016	0	440323800	388168600	76994700	40931260	1711327	1355682	0	339367300	190733200	268251400	99535880	2958836	166353	0	410393800	483087000	58923170	34650500	527213	1219832	0	1.14595	0.762551	1.22195	0.6316	0.219444	0.138409	0	1.40512	0.770238	0.404982	0.574297	0.131597	0.473969	0	1.11601	0.72308	1.12401	0.646223	0.120727	0.0690881	0
total	47249619100	34566476900	37016380000	23710086800	3814528135	3.70651e+08	36983732	31337033800	50395935600	19011874700	7127199860	1300427027	286027332	86099434	30408869300	26377888200	23865481400	15402713880	2450845736	2.40784e+08	24226334	31138079800	63633734000	14791433170	7143060000	1.29842e+09	285999542	87823469	100	100	100	100	100	100	100	100	100	100	100	100	100	100	100	100	100	100	100	100	100
H2A.JK36un	5157356000	5031528000	4172940000	3286318000	529082200	49230930	4869980	3544924000	4675085000	2570517000	1004441000	181967800	39283030	12145250	3438326000	3913052000	2834774000	2122421000	345543100	31405570	2913607	3918449000	6745322000	1963084000	1053422000	190851900	38635210	11596980	85.7931	85.2616	87.4917	88.7821	87.5471	89.2719	100	86.8154	82.6381	75.4031	89.9328	90.1886	88.5998	91.7951	85.3021	85.2321	86.9409	87.515	87.8378	89.4353	100
H2A.JK36ac	655964800	710881500	438205400	358308300	66468870	5916232	0	415467500	785119300	757496000	112438600	19795810	4610416	1085572	454643400	531753500	318708900	249078000	40871900	3709836	0	424220700	1116576000	539627800	109955400	19713240	4485404	1020138	10.912	12.0462	9.18761	9.67994	10.9986	10.7281	0	10.1748	13.878	22.2203	10.0672	9.81139	10.3984	8.20487	11.2793	11.5824	9.77462	10.2704	10.3897	10.5647	0
H2A.JY39ac	198066000	158872200	158380200	56930280	8789270	0	0	122896300	197095100	81021020		0	444156	0	137793900	146249600	107092600	53710530	6972718	0	0	157370100	279076800	57703410		2951901	305523	0	3.29485	2.69216	3.32067	1.53801	1.45436	0	0	3.00974	3.48391	2.37666	0	0	1.00176	0	3.41856	3.18553	3.28447	2.21468	1.77248	0	0
total	6011386800	5901281700	4769525600	3701556580	604340340	55147162	4869980	4083287800	5657299400	3409034020	1116879600	201763610	4.43376e+07	13230822	4030763300	4591055100	3260575500	2425209530	393387718	35115406	2913607	4500039800	8140974800	2560415210	1163377400	213517041	4.34261e+07	12617118	100	100	100	100	100	100	100	100	100	100	100	100	100	100	100	100	100	100	100	100	100
H2A.XK36un	659466000	381327600	454622800	266221400	34627430	2940691	0	381701100	722423200	1408821000	73074390	5826989	1928991	0	440030900	318070100	206998200	176505700	22374090	1626850	0	288212200	762597300	1337395000	64408650	4579779	1423672	0	94.5888	94.5515	94.1806	92.9785	91.332	100	#DIV/0!	90.7658	92.2023	84.8799	90.1453	90.382	100	#DIV/0!	97.3624	87.6712	87.1526	92.5466	93.9716	100	#DIV/0!
H2A.XK36ac	37726210	21973940	28091220	20104350	3286364	0	0	38832860	61096220	250961400	7988507	620081	0	0	11920560	44728580	30514180	14215220	1435328	0	0	41814210	69760470	298414000	6679240	384863	0	0	5.41116	5.44851	5.81943	7.0215	8.66799	0	#DIV/0!	9.23418	7.79767	15.1201	9.8547	9.61803	0	#DIV/0!	2.63758	12.3288	12.8474	7.45341	6.0284	0	#DIV/0!
total	697192210	403301540	482714020	286325750	37913794	2940691	0	420533960	783519420	1659782400	81062897	6.44707e+06	1928991	0	451951460	362798680	237512380	190720920	23809418	1626850	0	330026410	832357770	1635809000	71087890	4.96464e+06	1423672	0	100	100	100	100	100	100	#DIV/0!	100	100	100	100	100	100	#DIV/0!	100	100	100	100	100	100	#DIV/0!
H2AK5K9un	43585410000	32035530000	36248280000	23519290000	5125049000	673023200	61301540	33361190000	54565150000	27356140000	9928912000	2086197000	498439100	116273300	28774260000	25135200000	23029430000	15664530000	3427410000	453696500	41009770	19755800000	41437260000	13784830000	5946913000	1248991000	299971200	69669880	65.1809	64.2238	70.3465	68.8901	69.6535	65.5232	66.8741	60.7218	66.5047	58.766	70.1336	68.6299	66.8914	69.8332	63.3682	63.8823	70.3594	68.7283	69.2739	65.5016	67.3427
H2AK5ac|K9ac	21956610000	16747310000	15266120000	9966364000	2014137000	311857300	27026050	20391210000	25800050000	16709170000	3951126000	869502400	223078100	45648000	15425240000	13228370000	9487591000	6696994000	1350148000	208442700	18333490	33713750000	52694690000	18818890000	6519731000	1422583000	364047200	76211980	32.8356	33.5744	29.6267	29.1924	27.3737	30.3614	29.4828	37.1147	31.4454	35.8944	27.9091	28.6041	29.9375	27.416	33.9703	33.6205	28.9864	29.3831	27.2888	30.0936	30.1057
H2AK5acK9ac	1301642000	1088048000		647897300	218014900	42271420	3339514	1174024000	1656400000	2468237000	274250000	84078280	23630030	4580225	824068300	693311200		275895500	141029000	27730360	1553871	5934652000	11090450000	6819467000	1344425000	415384400	119753300	24951540	1.94657	2.18128	0	1.89775	2.963	4.1154	3.64309	2.13688	2.01884	5.30223	1.93719	2.76594	3.17119	2.75086	1.81481	1.76208	0	1.21049	2.85044	4.00352	2.55163
H2AK5me1|K9me1	24720130	10229730	13798690	6742759	717454	0	0	14646700	25473440	17417240	2844051		0	0	384464100	289257400	214110200	154541100	29036500	2779487	0	650095800	1403787000	393267400	146697500		5680551	1213708	0.0369683	0.0205082	0.0267789	0.0197501	0.00975078	0	0	0.0266589	0.0310473	0.0374154	0.0200892	0	0	0	0.846687	0.735161	0.654148	0.678051	0.586878	0.401284	0
total	66868382130	49881117730	51528198690	34140294059	7.35792e+09	1027151920	91667104	54941070700	82047073440	46550964240	14157132051	3039777680	745147230	166501525	45408032400	39346138600	32731131200	22791960600	4947623500	692649047	60897131	60054297800	106626187000	39816454400	13957766500	3086958400	789452251	172047108	100	100	100	100	100	100	100	100	100	100	100	100	100	100	100	100	100	100	100	100	100
H2A.JK5K9un	31507220	19615000	74508090	14464470	2821964	34766.9	0	38223320	70222020	22443920	11561010	2486374	144618	0	876277500	672990800	690716500	382275000	65320880	6199747	265230	609633200	1255058000	241366500	122156600	22207740	3722677	831864	0.0714074	0.0609692	0.201386	0.0609276	0.0547574	0.00515524	0	0.114294	0.128402	0.0816785	0.116242	0.118721	0.0289523	0	2.863	2.56856	2.83712	2.32511	1.83895	1.3338	0.642591
H2A.JK5ac|K9ac	24720130	10229730	13798690	6742759	717454	0	0	14646700	25473440	17417240	2844051		0	0	384464100	289257400	214110200	154541100	29036500	2779487	0	650095800	1403787000	393267400	146697500		5680551	1213708	0.0560253	0.031797	0.037296	0.028402	0.0139215	0	0	0.0437958	0.0465787	0.0633853	0.0285959	0	0	0	1.25613	1.10399	0.879459	0.939967	0.817452	0.597973	0
H2A.JK5acK9ac	43585410000	32035530000	36248280000	23519290000	5125049000	673023200	61301540	33361190000	54565150000	27356140000	9928912000	2086197000	498439100	116273300	28774260000	25135200000	23029430000	15664530000	3427410000	453696500	41009770	19755800000	41437260000	13784830000	5946913000	1248991000	299971200	69669880	98.7813	99.5758	97.9743	99.0685	99.4465	99.796	100	99.755	99.7735	99.5552	99.8315	99.6128	99.7866	100	94.0122	95.9317	94.5935	95.2765	96.4904	97.6072	99.3574
H2A.JK5me1|K9me1	481518400	106633200	661145900	199938200	24984390	1340680	0	29065730	28165680	82362690	2351722	5622392	921419	0	571927800	103681200	411415900	239777600	30304910	2142752	0	21235630	122692100	55031450	2525993	4418455	667344	0	1.09131	0.331447	1.78699	0.842184	0.484797	0.198796	0	0.0869109	0.0515015	0.299737	0.0236457	0.268461	0.184466	0	1.86862	0.395713	1.68989	1.4584	0.853161	0.460987	0
total	44123155750	32172007930	36997732680	23740435429	5.15357e+09	6.74399e+08	61301540	33443125750	54689011140	27478363850	9945668783	2094305766	4.99505e+08	116273300	30606929400	26201129400	24345672600	16441123700	3552072290	464818486	4.1275e+07	21036764630	44218797100	14474495350	6218293093	1275617195	3.10042e+08	7.17155e+07	100	100	100	100	100	100	100	100	100	100	100	100	100	100	100	100	100	100	100	100	100
H2A.XK5K9un	2451576000	1980271000	1828102000	1169627000	216273700	23916520	1836950	2152063000	3262035000	774071800	500549000	95167400	19039760	4416036	2372645000	2052641000	1526234000	1145475000	208153800	21676180	1548557	1521859000	2596027000	462833100	362719100	67475540	12255250	2782547	59.8175	63.5774	56.2035	65.1981	63.1141	66.9564	100	63.7866	66.4485	54.5993	65.3883	61.3565	67.6731	68.5056	50.5405	54.5563	50.2794	52.7091	55.6579	58.9733	62.6553
H2A.XK5ac|K9ac	1265024000	883202700	1136337000	470374200	100664900	11476090		903708700	1299516000	571437900	199479800	48875730	9095156	2030208	788300100	825601700	744957400	313896900	67287930	7809371		1383765000	2105479000	785892400	331508500	52702760	8719449	1513993	30.8661	28.3556	34.9357	26.2199	29.3766	32.1283	0	26.7857	26.4715	40.3065	26.0587	31.5112	32.3269	31.4944	16.7918	21.9433	24.5415	14.444	17.992	21.2466	0
H2A.XK5acK9ac	219303600	133306600	160450700	80021410	20116990	326946	0	205866800	201953000	72222600	37584860	9258505		0	132365400	121123300	106353400	99134210	23872440	965505	0	826151200	988770100	281648800	160520800	37213040		659939	5.35092	4.27986	4.93292	4.4606	5.87064	0.915312	0	6.10184	4.11383	5.09423	4.90983	5.96916	0	0	2.81956	3.21928	3.50365	4.56167	6.38321	2.6268	0
H2A.XK5me1|K9me1	162524800	117962500	127759400	73936770	5615285	0	0	112211800	145614500	0	27888230	1804093	0	0	1401231000	763064300	657959800	614695400	74673680	6304851	922994	785165100	1848771000	210922800	159400600	18304210	5119780	2521690	3.96554	3.78723	3.92786	4.12143	1.63868	0	0	3.32593	2.9662	0	3.64313	1.16314	0	0	29.8481	20.2812	21.6755	28.2852	19.9669	17.1533	37.3447
total	4098428400	3114742800	3252649100	1793959380	342670875	3.57196e+07	1836950	3373850300	4909118500	1417732300	765501890	155105728	28134916	6446244	4694541500	3762430300	3035504600	2173201510	373987850	3.67559e+07	2.47155e+06	4516940300	7539047100	1741297100	1014149000	175695550	26094479	7.47817e+06	100	100	100	100	100	100	100	100	100	100	100	100	100	100	100	100	100	100	100	100	100
H2AK13K15un	55478260000	39967870000	47124190000	23064120000	4288660000	391709000	38158400	45672030000	60342700000	11884700000	8392746000	2066463000	389123800	117606500	35904650000	31173120000	30368880000	15276940000	2808322000	266743400	25756040	46911330000	77202650000	9554087000	8712625000	2154438000	410127700	126199100	63.2729	65.6758	65.8239	57.0833	58.2164	57.3139	57.7746	63.7925	62.6371	59.516	57.9788	58.931	61.8821	63.037	61.3172	65.3494	65.9001	55.3745	55.8549	56.1708	56.8258
H2AK13ac|K15ac	32202620000	20888470000	24467130000	17340190000	3078097000	291736000	27888650	25922690000	35994300000	8084232000	6082787000	1440115000	239691000	68960990	22650960000	16529130000	15714320000	12311480000	2219568000	208135500	19568480	26608650000	43836250000	6232557000	6316729000	1495942000	248555200	71466780	36.7271	34.3242	34.1761	42.9167	41.7836	42.6861	42.2254	36.2075	37.3629	40.484	42.0212	41.069	38.1179	36.963	38.6828	34.6506	34.0999	44.6255	44.1451	43.8292	43.1742
total	87680880000	60856340000	71591320000	40404310000	7366757000	683445000	66047050	71594720000	96337000000	19968932000	14475533000	3506578000	628814800	186567490	58555610000	47702250000	46083200000	27588420000	5027890000	474878900	45324520	73519980000	121038900000	15786644000	15029354000	3650380000	658682900	197665880	100	100	100	100	100	100	100	100	100	100	100	100	100	100	100	100	100	100	100	100	100
H2A.J/.XK13K15un	32202620000	20888470000	24467130000	17340190000	3078097000	291736000	27888650	25922690000	35994300000	8084232000	6082787000	1440115000	239691000	68960990	22650960000	16529130000	15714320000	12311480000	2219568000	208135500	19568480	26608650000	43836250000	6232557000	6316729000	1495942000	248555200	71466780	32.8094	30.3878	31.097	37.8513	36.3995	36.5601	37.1947	32.2801	33.6588	32.7315	36.2478	35.4328	33.2941	33.0348	34.4618	30.7586	31.0689	39.0273	38.3055	37.3766	37.7164
H2A.J/.XK13ac|K15ac	10469850000	7883227000	7088724000	5406983000	1089681000	114517900	8933075	8710866000	10601680000	4729733000	2305605000	557778100	91106180	22185000	7172063000	6036060000	4495756000	3957364000	766499100	81982210	6558662	8285953000	13272470000	3557749000	2257232000	538613900	89401580	22226750	10.6671	11.4683	9.00956	11.8027	12.8858	14.3513	11.9139	10.8471	9.91379	19.1498	13.7393	13.7237	12.655	10.6274	10.9118	11.2323	8.88859	12.5448	13.2283	14.7222	12.6412
H2A.J/.XK13me1|K15me1	55478260000	39967870000	47124190000	23064120000	4288660000	391709000	38158400	45672030000	60342700000	11884700000	8392746000	2066463000	389123800	117606500	35904650000	31173120000	30368880000	15276940000	2808322000	266743400	25756040	46911330000	77202650000	9554087000	8712625000	2154438000	410127700	126199100	56.5235	58.1439	59.8934	50.3459	50.7147	49.0886	50.8914	56.8728	56.4274	48.1188	50.013	50.8436	54.0509	56.3378	54.6264	58.0091	60.0425	48.4278	48.4662	47.9012	49.6424
total	98150730000	68739567000	78680044000	45811293000	8456438000	797962900	74980125	80305586000	106938680000	24698665000	16781138000	4064356100	719920980	208752490	65727673000	53738310000	50578956000	31545784000	5794389100	556861110	51883182	81805933000	134311370000	19344393000	17286586000	4188993900	748084480	219892630	100	100	100	100	100	100	100	100	100	100	100	100	100	100	100	100	100	100	100	100	100
HH2A/.J/.XK74un	62047830000	44561580000	52155790000	32648830000	6451625000	734690100	68604450	51990060000	58301320000	19626930000	14569220000	3598401000	629380000	168233700	41285160000	35166790000	33942520000	21517010000	4255611000	480983900	44100700	53013520000	73117830000	15261740000	14727240000	3613509000	633899500	168447700	78.3427	77.032	81.1126	79.9533	78.4762	76.2983	77.3336	79.2994	76.4081	65.3527	81.016	81.1496	78.4597	81.3867	78.3901	77.1888	81.2209	79.9229	78.2757	76.2385	77.1414
HH2A/.J/.XK74ac	17152670000	13286530000	12144660000	8186060000	1769494000	228227800	20107910	13571640000	18001230000	10405370000	3413919000	835880900	172789500	38475320	11381110000	10392680000	7847854000	5405184000	1181081000	149909500	13067990	13285320000	23645020000	8104324000	3310908000	819897900	168217100	37843270	21.6573	22.968	18.8874	20.0467	21.5238	23.7017	22.6664	20.7006	23.5919	34.6473	18.984	18.8504	21.5403	18.6133	21.6099	22.8112	18.7791	20.0771	21.7243	23.7615	22.8586
total	79200500000	57848110000	64300450000	40834890000	8221119000	962917900	88712360	65561700000	76302550000	30032300000	17983139000	4434281900	802169500	206709020	52666270000	45559470000	41790374000	26922194000	5436692000	630893400	57168690	66298840000	96762850000	23366064000	18038148000	4433406900	802116600	206290970	100	100	100	100	100	100	100	100	100	100	100	100	100	100	100	100	100	100	100	100	100
	EpiProfile quantification
	Manual quantification
[truncated: 21 more columns]

## Sheet: 4-LMD Pancr FFPE
Peptide	AUC																						%RA																						L/H ratio
	heavy											light											heavy											light
	500		100	20		5		2.5		1		500		100	20		5		2.5		1		500		100	20		5		2.5		1		500		100	20		5		2.5		1		500		100	20
	1	2	1	1	2	1	2	1	2	1	2	1	2	1	1	2	1	2	1	2	1	2	1	2	1	1	2	1	2	1	2	1	2	1	2	1	1	2	1	2	1	2	1	2	1	2	1	1	2
H3K4un	144019600000	94135470000	33071980000	3.70877e+09	6921030000	1.17555e+09	1.4098e+09	1.14768e+09	1.4374e+09	1.12422e+09	2.85688e+09	111031100000	102773100000	35868750000	1.28357e+08	7428919000	1.79679e+07	2.91434e+07	2.25772e+07	2.85292e+07	1.64684e+07	3.97382e+07	89.9483	90.0388	91.9835	93.3021	92.2785	71.0771	73.5381	75.4715	69.4239	74.5482	90.1933	89.7089	89.8488	91.7306	92.902	92.1059	68.6636	70.7712	73.834	68.683	70.9654	89.9886	0.997338	0.99789	0.997251	0.995711	0.99813
H3K4me1	11151420000	7560948000	2349987000	1.86686e+08	473523900	3.65741e+08	4.10813e+08	3.14642e+08	5.06528e+08	2.94405e+08	2.5284e+08	10124970000	9364513000	2771086000	7.46007e+06	547293700	6.31186e+06	1.00096e+07	6.91485e+06	1.05146e+07	5.26441e+06	3.73245e+06	6.96469	7.2319	6.53605	4.69649	6.31352	22.1138	21.4288	20.691	24.4644	19.5222	7.9823	8.18059	8.18687	7.08677	5.39943	6.78551	24.1205	24.3072	22.6136	25.3134	22.6853	8.45227	1.17458	1.13205	1.08426	1.14967	1.07476
H3K4me2	3519533000	2064437000	377840800	5.67484e+07	77765980	8.16813e+07	6.90668e+07	4.16925e+07	9.1984e+07	6.38068e+07	4.33117e+07	1917443000	1702846000	348768500	1.56624e+06	69418970	1.28687e+06	1.39572e+06	697491	1.67989e+06	937250	503738	2.19815	1.97459	1.05089	1.42763	1.03686	4.9387	3.60266	2.74171	4.44266	4.23109	1.36738	1.54922	1.4887	0.891939	1.13361	0.860677	4.91771	3.38932	2.281	4.04427	4.03877	1.14073	0.704785	0.753929	0.848744	0.794051	0.830082
H3K4me3	1423199000	789043800	154445100	2.28069e+07	27835490	3.09338e+07	2.74227e+07	1.66636e+07	3.45562e+07	2.56131e+07	1.44754e+07	694707500	544044200	113662800	780620	19992980	601402	631024	388786	813870	536192	184760	0.888867	0.754705	0.42956	0.573758	0.371132	1.87035	1.43042	1.0958	1.669	1.69843	0.456997	0.561297	0.475628	0.290681	0.564996	0.247879	2.29823	1.53236	1.27144	1.95936	2.31055	0.418395	0.631475	0.630216	0.676694	0.984729	0.667899
tot	160113752000	104549898800	35954252900	3.97501e+09	7500155370	1.6539e+09	1.9171e+09	1.52067e+09	2.07047e+09	1.50805e+09	3.16751e+09	123768220500	114384503200	39102267300	1.38164e+08	8065624650	2.6168e+07	4.11798e+07	3.05783e+07	4.15375e+07	2.32063e+07	4.41591e+07	100	100	100	100	100	100	100	100	100	100	100	100	100	100	100	100	100	100	100	100	100	100	1	1	1	1	1
H3K9K14un	35356190000	24673550000	8951056000	6292926000	2113734000	7503623000	1.23259e+09	1.12029e+09	10337220000	6330003000	9399856000	33075310000	39661130000	13924180000	191848100	3315079000	2.39916e+07	2.8686e+07	152449200	201591900	88731860	113590500	15.062	15.9972	18.7545	24.7536	20.2709	19.0329	20.5112	25.6223	19.4915	18.7886	24.0462	9.72378	12.3222	14.3975	16.0857	15.7232	21.521	15.5405	24.3012	16.7261	13.7086	22.2801	0.645585	0.770274	0.767683	0.649834	0.775652
H3K9me1	17654520000	9964383000	3523481000	2970855000	849447400	3812387000	6.57349e+08	4.63135e+08	5696880000	2971102000	3762613000	22567930000	19632770000	5478080000	134759400	1194695000	9.69315e+06	1.68843e+07	61623270	110304800	44114450	44589190	7.52095	6.46045	7.3825	11.686	8.14628	9.67008	10.9387	10.5924	10.7418	8.81878	9.6253	6.63473	6.09966	5.66431	11.2991	5.66635	8.69498	9.14696	9.82308	9.15199	6.81545	8.74591	0.882166	0.944155	0.767261	0.966886	0.695575
H3K9me2	54447260000	33279340000	11338810000	4121922000	2564314000	5910809000	7.44949e+08	5.37048e+08	7406748000	4981425000	7081923000	82717650000	73192160000	24112920000	253474700	5702800000	1.53104e+07	2.62582e+07	94474840	208424500	90631600	110844000	23.1949	21.5768	23.7574	16.2138	24.592	14.9927	12.3965	12.2829	13.9659	14.7858	18.1166	24.3181	22.7399	24.9326	21.2529	27.048	13.7337	14.2252	15.0598	17.293	14.0021	21.7414	1.04842	1.05391	1.04947	1.31079	1.09987
H3K9me3	24088610000	13045410000	5295406000	1710470000	1147677000	2476588000	3.11851e+08	2.21852e+08	3249890000	2093258000	3263375000	50480080000	43296680000	16584810000	144706400	3587576000	1.18549e+07	1.78376e+07	36642410	82708150	92329140	51377070	10.2619	8.45804	11.0951	6.72824	11.0063	6.28184	5.18941	5.074	6.12788	6.21318	8.34817	14.8406	13.4517	17.1486	12.1331	17.0156	10.6341	9.66341	5.841	6.86229	14.2644	10.0773	1.44618	1.59041	1.5456	1.80331	1.54598
H3K9ac|K14ac	36651090000	23394060000	6403328000	5196990000	1304609000	6863827000	1.25227e+09	9.04075e+08	9550689000	6084496000	6510394000	34506550000	36022490000	9413165000	137698200	1877419000	1.4442e+07	2.21443e+07	85632230	153772900	75274170	68262440	15.6136	15.1676	13.4164	20.4427	12.5113	17.41	20.8386	20.6772	18.0084	18.0599	16.6545	10.1446	11.1917	9.73317	11.5455	8.90446	12.9548	11.9965	13.6502	12.7585	11.6295	13.3893	0.649725	0.73787	0.725466	0.564773	0.711712
H3K9me1K14ac	16197060000	10902910000	2744593000	1902648000	560970800	3016838000	5.76204e+08	4.01947e+08	4524089000	2508647000	2546081000	19508930000	17022990000	4188383000	85839100	875583100	8.53037e+06	15501394	47605400	94996580	32918870	30783390	6.90006	7.06894	5.75055	7.48418	5.37976	7.65218	9.58843	9.19297	8.53046	7.44613	6.51323	5.73541	5.28883	4.33077	7.19729	4.15283	7.65193	8.39779	7.58856	7.88187	5.0858	6.03798	0.831212	0.748179	0.753105	0.961666	0.771935
H3K9me2K14ac	35765830000	30511310000	7152197000	2103248000	1456434000	7710792000	9.54359e+08	5.65289e+08	9391412000	6777406000	4866629000	68238440000	69598080000	16403630000	169486100	3319229000	1.78933e+07	3.86411e+07	117684700	277478200	126184600	68356950	15.2365	19.7821	14.9855	8.27326	13.9673	19.5583	15.8812	12.9288	17.7081	20.1166	12.4495	20.0614	21.6233	16.9613	14.2108	15.7429	16.0507	20.9336	18.7596	23.0224	19.4949	13.4078	1.31667	1.09307	1.13185	1.71768	1.12712
H3K9me3K14ac	11074440000	6508334000	1744568000	515545500	313161500	1679927000	2.15197e+08	1.23519e+08	2418702000	1500689000	1228583000	25264170000	22015450000	5729845000	55808740	1034858000	9.14012e+06	1.71791e+07	27278690	68965890	92523150	19326260	4.71779	4.2197	3.65527	2.02793	3.00325	4.26112	3.58102	2.825	4.56062	4.45432	3.14289	7.42739	6.83993	5.92463	4.67935	4.90826	8.19889	9.30667	4.34837	5.7221	14.2943	3.79073	1.57434	1.62095	1.62085	2.30745	1.63432
H3K9acK14ac	3502944000	1957451000	574022500	607642700	117079700	449774300	6.46027e+07	3.51761e+07	458878300	443579500	431428000	3789488000	1424829000	877238400	19038170	176790300	624200	1.45705e+06	3940659	7012032	4562962	2699128	1.49228	1.26912	1.20271	2.3902	1.12281	1.14085	1.07503	0.804516	0.865245	1.31663	1.10365	1.11407	0.442677	0.90706	1.59628	0.838503	0.559921	0.789345	0.628162	0.581788	0.704954	0.529418	0.746555	0.348806	0.754181	0.667843	0.746793
tot	234737944000	154236748000	47727461500	25422247200	10427427400	39424565300	6.00937e+09	4.37233e+09	53034508300	33690605500	39090882000	340148548000	321866579000	96712251400	1192658910	21084029400	1.1148e+08	1.84589e+08	627331399	1205254952	647270802	509828928	100	100	100	100	100	100	100	100	100	100	100	100	100	100	100	100	100	100	100	100	100	100	1	1	1	1	1
H3K18K23un	181119800000	91028310000	25260790000	2.5648e+09	1779537000	23085740000	23880110000	11005390000	31700380000	17918630000	20892540000	232050300000	176461100000	46358510000	1.21617e+08	3206398000	407248000	644975700	265459500	752002900	297189900	367533300	59.1761	56.6745	61.0091	57.6661	55.426	57.4852	56.7345	56.2431	59.6185	58.1983	58.6466	67.367	68.5916	70.8936	63.0869	65.6743	63.6598	63.7607	64.6027	66.2288	64.454	66.4178	1.13841	1.21027	1.16202	1.094	1.1849
H3K18ac|K23ac	114001400000	63323290000	14833610000	1.68807e+09	1281723000	15151860000	16056030000	7695331000	19335260000	11519460000	13374080000	103719800000	74187310000	17697080000	6.46858e+07	1524809000	214440100	335297400	133126500	357475300	150546600	171055100	37.247	39.4253	35.8257	37.9541	39.9209	37.7292	38.146	39.327	36.3636	37.4143	37.5418	30.1111	28.8371	27.0632	33.5546	31.2316	33.5207	33.1466	32.3979	31.4828	32.6503	30.9118	0.808418	0.731436	0.755413	0.884084	0.782336
H3K18acK23ac	10947820000	6264298000	1310524000	1.948e+08	149396700	1921852000	2154822000	866831600	2136408000	1350830000	1357862000	8686913000	6615110000	1336085000	6.47445e+06	151063200	18037260	31284360	12324980	25983570	13351950	14777160	3.57691	3.90017	3.16514	4.37983	4.65315	4.78555	5.11944	4.42994	4.01792	4.38739	3.8116	2.52191	2.57134	2.0432	3.35851	3.09412	2.81953	3.09269	2.99943	2.28837	2.89575	2.67042	0.705054	0.659288	0.645533	0.766813	0.664951
tot	306069020000	160615898000	41404924000	4.44767e+09	3210656700	40159452000	42090962000	19567552600	53172048000	30788920000	35624482000	344457013000	257263520000	65391675000	1.92778e+08	4882270200	639725360	1011557460	410910980	1135461770	461088450	553365560	100	100	100	100	100	100	100	100	100	100	100	100	100	100	100	100	100	100	100	100	100	100	1	1	1	1	1
H3K27K36un	1.1258e+09	11297890000	2717726000		383323500	1039334000	907669800	639942500	1852181000	857829800		1.17938e+09	14639660000	7223263000		1087008000	23465780	33043800	14492530	36040660	20063490		20.4893	6.3687	7.88091	0	11.016	5.86458	9.16944	34.3986	10.6765	6.52295	0	19.7149	5.12317	12.2984	0	16.1556	4.14073	9.42775	27.5832	5.88506	3.76987	0	0.962207	0.80443	1.56053		1.46656
H3K27me1	1.38298e+09	12208040000	2587548000	1043649000	251171200	2229320000	2060271000		2533507000	1442475000	1221591000	1.65978e+09	24847570000	5764477000	17380460	573747400	10065350	9694639		14613180	5770325	8069473	25.1699	6.88176	7.50342	56.6319	7.21818	12.5792	20.8132	0	14.6038	10.9686	33.9636	27.7455	8.69544	9.81463	13.7727	8.52727	1.77612	2.76598	0	2.38618	1.08423	4.55993	1.10233	1.26355	1.30802	0.243197	1.18136
H3K27me2	2.93376e+08	66785350000	14302960000		2355163000	6680154000	2925047000	499486700	6065359000	4283243000	1416616000	1.87811e+08	104840700000	19562150000		3472651000	83599440	53409000	13936160	107162300	69060700	10822480	5.33937	37.6474	41.476	0	67.6828	37.6937	29.5494	26.8487	34.9623	32.5698	39.3858	3.13951	36.6892	33.3066	0	51.612	14.7518	15.2382	26.5243	17.4985	12.9763	6.1156	0.587993	0.974548	0.803034		0.762556
H3K36me2	7.87678e+08	6176803000			25943370	925424200	564673500	128412400	899535900	469509300		8.80502e+08	2753666000			36408260	4880397	3061776	318817	5864853	5781690		14.3355	3.48191		0	0.745562	5.22183	5.70443	6.9025	5.18516	3.57015	0	14.7188	0.963649	0	0	0.541115	0.861187	0.873557	0.606794	0.957669	1.08636	0	1.02673	0.276759			0.72578
H3K27me3	2.61551e+08	22921810000	5284841000	797798100	73434400	2340422000	1318239000	345664200	2195547000	1894711000	477457600	3.06241e+08	25452880000	8027226000	108444700	837938700	353354300	214579300	18366150	330980400	263599100	116781000	4.76015	12.9212	15.3251	43.2912	2.11036	13.2061	13.3171	18.5804	12.6557	14.4074	13.2746	5.11923	8.90727	13.6672	85.9343	12.4538	62.3523	61.2218	34.9557	54.0456	49.5295	65.991	1.07543	0.689354	0.891819	1.98503	5.90126
H3K27me2K36me1	6.03317e+08	22764620000	4876490000			1777790000	1343400000	246868100	2081831000	1811065000	481102200	5.2597e+08	49692640000	5770166000			52407150	25562080	5427542	71157980	44944800	41292070	10.9802	12.8326	14.1409	0	0	10.0314	13.5713	13.2698	12.0002	13.7714	13.376	8.79228	17.39	9.82432	0	0	9.24768	7.29313	10.3301	11.6194	8.44499	23.3335	0.800739	1.35515	0.694743
H3K27me1K36me2	1.91117e+08	10486690000	1581671000		113682200	744348400			808623900	776641900		8.77378e+07	7191438000	1167878000		118180700	8688360			6567225	6732740		3.47828	5.91142	4.58656	0	3.26701	4.20008	0	0	4.66112	5.90559	0	1.46665	2.51665	1.98844	0	1.75645	1.53313	0	0	1.07236	1.26506	0	0.421661	0.425728	0.433535		0.537633
H3K27me1K36me1	4.56661e+08	3318157000	701908600		42622020	574332800	461164000		637432100	381503100		3.74477e+08	3334501000	1038073000		60079830	3341507	1554198		5434089	2127645		8.31111	1.87047	2.03541	0	1.22487	3.24075	4.65876	0	3.67433	2.90095	0	6.25987	1.16691	1.76743	0	0.892931	0.589637	0.443429	0	0.88733	0.399778	0	0.753193	0.623862	0.868342		0.728998
H3K27me3K36me1	8.26213e+07	5481624000	1024327000	1417292	133250200	446259200	7357877		6407059	382899500		3.27214e+08	21589620000	4297235000	369692	438010800	5516575	1562600		2347403	89498340		1.50369	3.09003	2.97036	0.076907	3.82935	2.51808	0.0743306	0	0.036932	2.91157	0	5.46982	7.55532	7.3165	0.292953	6.5099	0.973446	0.445826	0	0.383306	16.8165	0	3.63761	2.44506	2.46317	3.80918	1.7
H3K27me1K36me3	4.73353e+07	3392529000	539923400		50289290	280935500	155533900		267844200	218648400		4.03339e+07	2452035000	559607800		32240720	6268429	5806524		32240940	3889145		0.861489	1.91239	1.56568	0	1.44522	1.58522	1.57123	0	1.54392	1.66261	0	0.674234	0.858093	0.952791	0	0.479175	1.10612	1.65666	0	5.26461	0.730759	0	0.782638	0.448702	0.608548		0.331559
H3K27me2K36me2	1.53225e+08	9435484000	510454300		29101910	683903600	130466100			541944000		2.66514e+08	18783120000	3627024000		59635830	15118400	1125625			18134110		2.78865	5.31885	1.48022	0	0.836333	3.85902	1.31799	0	0	4.12095	0	4.45513	6.57318	6.17539	0	0.886332	2.66777	0.321153	0	0	3.40735	0	1.59759	1.23583	4.17193		1.05978
H3K27me3K36me2	3.63068e+07	2763060000	259285900				25031720			90481760		1.27315e+08	9787336000	1605752000				1095645			2604339		0.660774	1.55756	0.751882	0	0	0	0.252875	0	0	0.688024	0	2.12824	3.42509	2.73396	0	0	0	0.312599	0	0	0.489348	0	3.22082	2.19902	3.63616
H3K27ac	7.26124e+07	365132500	97784660		21723380							1.88959e+07	388780200	90658510		12480650							1.32153	0.205828	0.283558	0	0.624288	0	0	0	0	0	0	0.315869	0.136054	0.154356	0	0.185493	0	0	0	0	0	0	0.239019	0.66101	0.544354		0.297127
tot	5.49459e+09	177397189500	34484919860	1842864392	3479704470	17722223700	9898853897	1860373900	17348268159	13150951760	3596766800	5.98218e+09	285753946200	58733510310	1.26195e+08	6728381890	566705688	350495187	5.25412e+07	612409030	532206424	176965023	100	100	100	100	100	100	100	100	100	100	100	100	100	100	100	100	100	100	100	100	100	100	1	1	1		1
H4K5K8K12K16un	3.48282e+09	38557150000	11033080000	4.01449e+08	1661351000	8.53554e+08	9.28565e+08	4.28954e+08	7.55921e+08	5.46068e+08	1.06539e+09	5.77117e+09	63131070000	27487010000	2.97369e+07	4032367000	1.97627e+07	3.46468e+07	1.25812e+07	2.46926e+07	1.33629e+07	1.81513e+07	41.7234	68.5123	44.6412	57.3497	41.9473	40.634	43.7408	40.3242	38.8242	41.8421	39.2083	47.4037	74.3163	54.4039	47.3606	49.9681	47.236	47.9082	46.457	42.7774	51.4361	50.2012	1.13614	1.08472	1.21869	1.06092	1.19121
H4K5K8K12K16-1ac	3.31773e+09	4981417000	9903150000	7.22489e+07	1578523000	8.09891e+08	7.86007e+08	3.92974e+08	7.49445e+08	4.91082e+08	1.12493e+09	4.96234e+09	8146886000	18573730000	2.5568e+07	3169463000	1.63334e+07	2.82413e+07	1.03817e+07	2.4429e+07	9.5299e+06	1.35622e+07	39.7458	8.85149	40.0694	10.3212	39.856	38.5554	37.0255	36.9419	38.4915	37.6289	41.3994	40.7601	9.59031	36.7622	40.7211	39.2752	39.0394	39.051	38.3352	42.3207	36.6821	37.509	1.02552	1.08347	0.917463	1.01626	0.985428
H4K5K8K12K16-2ac	1.1371e+09	9069745000	2755187000	1.69722e+08	527964200	3.19884e+08	3.0948e+08	1.77231e+08	3.21481e+08	1.92418e+08	3.97754e+08	1.09988e+09	10128260000	3477173000	5.81607e+06	683866800	4.60334e+06	7.61392e+06	3.4255e+06	6.79169e+06	2.53929e+06	3.18537e+06	13.6223	16.116	11.1478	24.2459	13.3305	15.2283	14.5783	16.6607	16.5113	14.7439	14.638	9.03431	11.9227	6.88222	9.26301	8.47431	11.0027	10.5282	12.6489	11.7659	9.77413	8.80981	0.663201	0.739805	0.617359	0.830924	0.635708
H4K5K8K12K16-3ac	3.29974e+08	2950854000	854311100	4.56272e+07	161065100	9.63205e+07	8.18725e+07	5.3418e+07	9.78388e+07	6.0862e+07	1.29187e+08	2.50043e+08	2742345000	777215800	1.29393e+06	148915400	920049	1.52129e+06	616807	1.44113e+06	467270	1.25825e+06	3.95302	5.24338	3.45665	6.51815	4.06672	4.5854	3.85667	5.02161	5.02501	4.66351	4.75429	2.05382	3.22822	1.53831	2.06079	1.84532	2.19906	2.10358	2.2776	2.4966	1.7986	3.47996	0.519558	0.615676	0.445029	0.59618	0.453762
H4K5K8K12K16-4ac	7.97555e+07	718578800	169260900	1.09551e+07	31662890	2.09411e+07	1.69565e+07	1.11857e+07	2.23507e+07	1.46382e+07		9.10728e+07	800617100	208846200	373264	35265570	218756	295806	76190.1	369074	80279		0.955455	1.27684	0.684851	1.56501	0.799454	0.996916	0.798751	1.05152	1.14793	1.12164	0	0.748062	0.942466	0.413361	0.594481	0.437003	0.522862	0.409029	0.281336	0.639383	0.309007	0	0.782938	0.738122	0.603577	0.868044	0.546626
tot	8.34738e+09	56277744800	24714989000	7.00002e+08	3960566190	2.10059e+09	2.12288e+09	1.06376e+09	1.94704e+09	1.30507e+09	2.71727e+09	1.21745e+10	84949178100	50523975000	6.27882e+07	8069877770	4.18382e+07	7.23191e+07	2.70815e+07	5.77235e+07	2.59797e+07	3.61571e+07	100	100	100	100	100	100	100	100	100	100	100	100	100	100	100	100	100	100	100	100	100	100	1	1	1	1	1
H4K20un	1.32241e+09	9852577000	2511704000	2.01768e+08	519168500	3966207000	3160530000	1.52927e+08	3549275000	2174256000	2.24074e+08	4.42804e+08	7309818000	1835291000	3.65043e+06	379361700	47368350	42017460	2.53425e+06	46102090	21541290	2.35636e+06	4.76431	9.13885	9.53468	14.9018	13.5975	18.4414	21.8977	16.0715	16.822	15.3389	17.2994	0.694663	2.4164	2.47258	3.79255	3.73775	9.00551	6.90546	7.24917	5.83002	6.25498	11.3603	0.145806	0.26441	0.259325	0.254502	0.274886
H4K20me1	1.65916e+09	8834979000	2240491000	2.3522e+08	389238100	3543959000	2892218000	1.45862e+08	2607630000	1834761000	2.04118e+08	2.56732e+09	21477150000	5419628000	1.51438e+07	967767400	67850050	93445730	4.5748e+06	78952140	32066240	2.5255e+06	5.97751	8.19497	8.50513	17.3725	10.1945	16.4781	20.0387	15.329	12.359	12.9438	15.7587	4.02756	7.09969	7.30154	15.7334	9.53515	12.8994	15.3576	13.0861	9.9842	9.31113	12.1757	0.673786	0.866348	0.858486	0.905652	0.935325
H4K20me2	2.43123e+10	87811870000	21296220000	9.05779e+08	2871654000	13776740000	8244299000	6.4392e+08	14716190000	9999269000	8.57392e+08	5.11003e+10	242029300000	59714310000	6.77512e+07	7874437000	372310400	408525300	2.45598e+07	601576000	262703200	1.49075e+07	87.5909	81.4507	80.8426	66.8975	75.2111	64.0568	57.1206	67.6713	69.7481	70.5426	66.1942	80.1653	80.0075	80.4495	70.3889	77.5847	70.7824	67.1401	70.2529	76.0746	76.2816	71.8711	0.915224	0.982281	0.995137	1.05219	1.03156
H4K20me3	4.62778e+08	1310361000	294401600	1.12132e+07	38066670	220170600	136107000	8.83123e+06	225954400	166508800	9.68399e+06	9.63323e+09	31691850000	7256609000	9.70717e+06	927905200	38464400	64478360	3.29029e+06	64140710	28075380	952668	1.66727	1.21544	1.11758	0.828169	0.996998	1.02371	0.943016	0.9281	1.07092	1.17468	0.747644	15.1124	10.4764	9.77639	10.0851	9.1424	7.31272	10.5969	9.41181	8.11116	8.1523	4.59293	9.0642	8.61941	8.74784	12.1776	9.16992
tot	2.77567e+10	107809787000	26342816600	1.35398e+09	3818127270	21507076600	14433154000	9.5154e+08	21099049400	14174794800	1.29527e+09	6.37437e+10	302508118000	74225838000	9.62526e+07	10149471300	525993200	608466850	3.49592e+07	790770940	344386110	2.07421e+07	100	100	100	100	100	100	100	100	100	100	100	100	100	100	100	100	100	100	100	100	100	100	1	1	1	1	1
	EpiProfile quantification
	Manual quantification
[truncated: 6 more columns]

## Sheet: 5-LMD pancr OCT
Peptide	AUC																						%RA																						L/H ratio
	heavy											light											heavy											light
	500		100	20		5		2.5		1		500		100	20		5		2.5		1		500		100	20		5		2.5		1		500		100	20		5		2.5		1		500		100	20
	1	2	1	1	2	1	2	1	2	1	2	1	2	1	1	2	1	2	1	2	1	2	1	2	1	1	2	1	2	1	2	1	2	1	2	1	1	2	1	2	1	2	1	2	1	2	1	1	2
H3K4un	73121950000	51381350000	19504760000	30942310000	7.80385e+08	1.3838e+09	1.38432e+09	1.76247e+09	1.68167e+09	1.69899e+09	1.24586e+09	98302830000	71819590000	27375450000	4089324000	1.17894e+08	1.05528e+08	5.59527e+07	4.63952e+07	5.52383e+07	1.26477e+08	2.95914e+07	88.0176	89.0747	91.7243	86.557	66.8809	72.2186	72.2774	77.5877	78.0989	74.5787	76.2803	90.5756	91.5983	93.7217	88.5658	69.0858	77.6024	73.6448	79.9514	78.3704	72.4236	77.4999	1.02906	1.02833	1.02178	1.02321	1.03297
H3K4me1	7758604000	5137015000	1495838000	3982774000	3.17275e+08	4.33617e+08	4.33222e+08	4.34173e+08	3.91344e+08	4.77108e+08	3.22516e+08	8223888000	5513432000	1580630000	454247400	4.50138e+07	2.58261e+07	1.66594e+07	1.0245e+07	1.33739e+07	4.15523e+07	7.24898e+06	9.33911	8.90553	7.03442	11.1413	27.1912	22.6298	22.6192	19.1133	18.1745	20.9431	19.7467	7.57744	7.0318	5.41139	9.838	26.3782	18.9918	21.927	17.6548	18.9745	23.7938	18.9851	0.811366	0.7896	0.769274	0.883023	0.970098
H3K4me2	1557275000	857632800	193148400	589503500	4.88358e+07	7.15175e+07	7.13136e+07	5.24036e+07	5.91008e+07	7.27152e+07	4.636e+07	1439969000	806804900	187861400	54253380	5.56474e+06	3.3386e+06	2.42422e+06	943927	1.27428e+06	4.7345e+06	890346	1.87451	1.48679	0.908311	1.64906	4.18535	3.7324	3.72339	2.30692	2.74471	3.19189	2.83848	1.32678	1.02899	0.643156	1.17501	3.26094	2.45512	3.19075	1.62664	1.80792	2.71108	2.33182	0.707801	0.692091	0.708079	0.712534	0.779132
H3K4me3	638671000	307431500	70814720	233321800	2.03315e+07	2.71933e+07	2.64314e+07	2.25373e+07	2.11425e+07	2.93035e+07	1.85302e+07	564574900	267260200	65349710	19448280	2.17592e+06	1.29282e+06	940155	445165	597140	1.87141e+06	451768	0.768775	0.532963	0.333018	0.652687	1.74246	1.41918	1.38002	0.99214	0.981882	1.2863	1.13455	0.520196	0.340862	0.223729	0.421207	1.27509	0.950704	1.23743	0.767139	0.847204	1.07161	1.18318	0.676656	0.639561	0.671824	0.645344	0.731776
tot	83076500000	57683429300	21264561120	35747909300	1.16683e+09	1.91613e+09	1.91529e+09	2.27158e+09	2.15326e+09	2.27812e+09	1.63327e+09	108531261900	78407087100	29209291110	4617273060	1.70648e+08	1.35985e+08	7.59765e+07	5.80293e+07	7.04836e+07	1.74635e+08	3.81825e+07	100	100	100	100	100	100	100	100	100	100	100	100	100	100	100	100	100	100	100	100	100	100	1	1	1	1	1
H3K9K14un	31661780000	22485070000	6876045000	16874860000	8755602000	12920780000	11644220000	7560557000	11178680000	10452430000	9393331000	41986040000	30722500000	9184604000	1743586000	1075061000	740569800	417132200	465005200	330225000	243845900	207616700	21.8462	18.6085	21.2277	22.6991	22.213	23.652	24.2942	27.7483	28.2189	25.4279	25.0186	19.9991	16.0043	18.0674	15.7563	15.0348	20.1019	19.4724	38.6508	25.149	23.9399	22.9157	0.91545	0.860053	0.85112	0.694136	0.676847
H3K9me1	17877570000	11429390000	2627421000	7227493000	3532133000	4994565000	4791686000	3076851000	4229969000	3914030000	3668584000	18897310000	12503120000	2872764000	904493500	513836400	287396900	175145800	90782690	125909600	73924950	71787570	12.3353	9.45887	8.11138	9.72201	8.96102	9.14274	9.99727	11.2925	10.6779	9.52176	9.77108	9.00129	6.51325	5.65112	8.17363	7.18603	7.80107	8.17608	7.54577	9.58891	7.25769	7.92357	0.729721	0.688586	0.69669	0.840735	0.801921
H3K9me2	20774470000	28791890000	8353515000	13392520000	8639483000	10012010000	7559672000	3364547000	5087447000	7013666000	7710606000	35170540000	49306610000	14124240000	2531237000	2048717000	819959200	420858700	152172900	219532800	208316600	226083000	14.3341	23.8279	25.789	18.0148	21.9184	18.3274	15.7723	12.3484	12.8425	17.0623	20.5368	16.7527	25.6853	27.7843	22.874	28.6514	22.2569	19.6464	12.6485	16.719	20.4518	24.954	1.16873	1.07795	1.07737	1.26973	1.30719
H3K9me3	5355662000	15657070000	3837068000	8014872000	3925192000	5660419000	4877017000	1986166000	2165351000	3123544000	3342633000	11145990000	32564790000	7884151000	1120335000	660312000	349406900	214535500	70998320	70807260	83706870	87577050	3.69533	12.9577	11.8458	10.7811	9.95821	10.3616	10.1753	7.28951	5.4661	7.59872	8.90292	5.30913	16.964	15.5092	10.1241	9.2345	9.48426	10.0149	5.90131	5.39248	8.21805	9.66634	1.43672	1.30918	1.30926	0.939059	0.927325
H3K9ac|K14ac	22454630000	13451410000	3448889000	9471840000	5116145000	7950962000	6595660000	4874868000	6891941000	6270372000	5512151000	25474350000	16378670000	4154792000	780624800	516661000	328257500	184517700	108640600	142484500	102988800	89476820	15.4934	11.1323	10.6474	12.741	12.9797	14.5545	13.761	17.8914	17.3977	15.2541	14.6813	12.1341	8.53214	8.17304	7.05427	7.22553	8.91018	8.61358	9.0301	10.8512	10.1111	9.87603	0.783181	0.766432	0.767608	0.553668	0.556681
H3K9me1K14ac	10545030000	5945120000	1569649000	4556147000	2372665000	3527362000	3253476000	2160149000	3102971000	2818307000	2499975000	13158750000	7655540000	2027967000	676077600	420398500	234849400	143845600	74084640	98424590	58161570	53760410	7.27591	4.92013	4.84582	6.12867	6.01945	6.45697	6.78798	7.92805	7.83298	6.85617	6.65855	6.26786	3.988	3.98929	6.10951	5.8793	6.37472	6.71494	6.15785	7.49573	5.7101	5.93382	0.861454	0.810547	0.823242	0.996874	0.976716
H3K9me2K14ac	27950330000	17845230000	4371794000	11668960000	5852027000	7424456000	7553603000	3370754000	5498522000	6087690000	4305797000	47623220000	31710700000	7895077000	2798498000	1661587000	782147100	503151500	179309200	274431700	202029400	144844400	19.2853	14.7686	13.4966	15.6964	14.8466	13.5907	15.7597	12.3711	13.8802	14.8097	11.4683	22.6842	16.5191	15.5307	25.2892	23.2374	21.2305	23.4879	14.904	20.8999	19.8345	15.9872	1.17624	1.11853	1.15071	1.61114	1.56517
H3K9me3K14ac	7298006000	4549230000	1059198000	2692974000	1052087000	1812697000	1386576000	625091300	1128995000	1139892000	861994600	15451740000	10440520000	2437115000	476694800	239780600	128945900	76836560	57773930	45001040	42116030	22764320	5.03552	3.76491	3.26996	3.62243	2.66914	3.31821	2.89292	2.29417	2.84998	2.77304	2.29588	7.36008	5.43878	4.79414	4.30775	3.35334	3.50009	3.58685	4.80211	3.42715	4.1348	2.51262	1.46163	1.4446	1.46612	1.18919	1.25634
H3K9acK14ac	1013179000	678049200	248210500	441905100	171297700	325506500	268046000	227933600	330324800	286229700	250274200	1032023000	681960200	254628900	34443410	14137480	12539300	6148834	4325989	6258129	3483568	2089789	0.699078	0.561148	0.766276	0.594425	0.434582	0.595852	0.559245	0.836548	0.833855	0.696318	0.666592	0.49158	0.355253	0.50089	0.311255	0.197713	0.340365	0.287037	0.359572	0.476601	0.342005	0.230661	0.703183	0.633083	0.653667	0.523623	0.45495
tot	144930657000	120832459200	32391789500	74341571100	39416631700	54628757500	47929956000	27246916900	39614200800	41106160700	37545345800	209939963000	191964410200	50835338900	11065990110	7150490980	3684072000	2142172394	1203093469	1313074619	1018573688	906000059	100	100	100	100	100	100	100	100	100	100	100	100	100	100	100	100	100	100	100	100	100	100	1	1	1	1	1
H3K18K23un	108186000000	72032270000	10966680000	47496540000	14238440000	34476260000	33374020000	13606920000	23055910000	3.13941e+09	21396690000	166461600000	115708600000	16861450000	7038573000	2507704000	2428773000	1485516000	649962700	837200400	7.53088e+07	534368500	59.6628	61.234	61.6719	63.8416	62.0501	63.2311	64.5749	61.9831	62.9409	64.1047	65.5806	70.6705	73.1444	72.1888	70.559	69.0505	70.1155	69.7971	73.7461	70.2708	70.5033	70.6452	1.1845	1.19451	1.17053	1.10522	1.11282
H3K18me1|K23me1	507146100	185592800	21415290	88987800	20721010	75000600	71337210	26099270	54060450	2.92795e+06	53894770	3165714000	465972800	202011600	72598300	19872820	24221210	11151250	3036746	6005982	326078	2529620	0.279683	0.157771	0.12043	0.119611	0.0903007	0.137555	0.138029	0.118889	0.147581	0.0597868	0.165187	1.34399	0.294562	0.86487	0.72777	0.547205	0.699235	0.523942	0.344555	0.504115	0.305271	0.334424	4.80541	1.86702	7.1815	6.08446	6.05981
H3K18ac|K23ac	67943530000	41980490000	6172624000	24980100000	8011338000	18757120000	17030100000	7773253000	12672720000	1.61912e+09	11175950000	62497000000	39499320000	5841137000	2727827000	1042430000	963759700	600319000	218449900	333198100	2.91131e+07	219513200	37.4697	35.6873	34.7122	33.5765	34.9128	34.4014	32.9513	35.4092	34.5956	33.0614	34.2542	26.5328	24.9692	25.0076	27.3454	28.7037	27.8225	28.206	24.7858	27.9671	27.2553	29.0203	0.708113	0.699668	0.720428	0.814421	0.822153
H3K18acK23ac	4692403000	3436000000	621589300	1831905000	676188700	1215872000	1207220000	546365300	848331000	1.35855e+08		3421837000	2518048000	452846000	136448800	61688860	47205790	31349640	9903156	14987300	2.0681e+06		2.58778	2.92092	3.49555	2.46232	2.94678	2.22997	2.33583	2.48884	2.31588	2.77408	0	1.45272	1.59177	1.93877	1.36785	1.69862	1.36277	1.47296	1.12363	1.25797	1.93613	0	0.561378	0.544955	0.554638	0.555511	0.576434
tot	181329079100	117634352800	17782308590	74397532800	22946687710	54524252600	51682677210	21952637570	36631021450	4.89731e+09	32626534770	235546151000	158191940800	23357444600	9975447100	3631695680	3463959700	2128335890	881352502	1191391782	1.06816e+08	756411320	100	100	100	100	100	100	100	100	100	100	100	100	100	100	100	100	100	100	100	100	100	100	1	1	1	1	1
H3K27K36un	9477455000	7128798000	1632329000	2843667000	943430000	1960927000	2035231000	536188700	1394616000	1146886000	1225435000	14399420000	11295670000	2497088000	97228510	34889160	101161700	55690300	66799100	35920020	28944650	33448020	8.2627	6.68346	7.70753	11.6652	16.665	13.4527	15.0583	36.0206	17.9209	17.1774	24.2883	10.9674	8.77601	10.0744	4.90897	8.13398	12.7457	22.8265	88.7248	13.1315	14.4894	21.5602	1.32734	1.31309	1.30708	0.420823	0.488087
H3K27me1	12989880000	9747641000	1223426000	3259728000	795328400	1997673000	2312834000	567296000	1575576000	1019522000	1081603000	13488030000	10263700000	720833200	77409070	24875260	30074540	25245660	3558346	12229060	9428379	12732340	11.3249	9.13871	5.77677	13.3719	14.0489	13.7048	17.1122	38.1103	20.2463	15.2699	21.4375	10.2733	7.97424	2.90816	3.90831	5.79936	3.78919	10.3477	4.72631	4.47065	4.71976	8.20711	0.907137	0.872578	0.503424	0.292277	0.412798
H3K27me2	28744340000	28946650000	6375220000	7095338000	1856682000	4895513000	4141303000	304282000	2300457000	2316142000	1541159000	30949650000	32873360000	6842026000	327202800	104520800	127486900	76333270	3675031	37016080	32173600	19406580	25.0601	27.1384	30.1025	29.1062	32.797	33.585	30.6407	20.4413	29.561	34.6899	30.546	23.5731	25.5405	27.6038	16.5201	24.3677	16.0625	31.2876	4.8813	13.5322	16.1058	12.5092	0.940661	0.941122	0.916993	0.567581	0.742987
H3K36me2	5222278000	4185447000	681888200									1182595000	905142900	180309400									4.55292	3.92398	3.21974	0	0	0	0	0	0	0	0	0.900733	0.703238	0.727449	0	0	0	0	0	0	0	0	0.197836	0.179215	0.225934
H3K27me3	10742760000	10629510000	2436008000	2457240000	633775200	1758415000	1439650000		800694800	849214700	485860800	8332866000	9646307000	2372052000	281325600	35841070	291291800	9925033		130139800	110436400	80327290	9.36583	9.96548	11.5023	10.08	11.1952	12.0634	10.6517	0	10.289	12.7191	9.62983	6.3468	7.49456	9.56992	14.2039	8.3559	36.7008	4.06809	0	47.576	55.2835	51.778	0.677654	0.752052	0.831998	1.40911	0.746383
H3K27me2K36me1	17288090000	16060020000	2997972000	3711209000	769054900	2180906000	1919244000	69831610	770008900	824118200	430944400	22246030000	20490460000	3789895000	352269100	83115650	90951760	52616220	983060	20760720	12530250	7820334	15.0722	15.0567	14.1558	15.224	13.5848	14.9618	14.2001	4.69121	9.89467	12.3432	8.54138	16.9439	15.9198	15.2901	17.7857	19.3774	11.4593	21.5664	1.30573	7.58962	6.27253	5.04089	1.12418	1.05732	1.08013	1.16827	1.4264
H3K27me1K36me2	6193384000	6263817000	1309731000	1281605000	200163400	723651500	631063700		335643200			1879040000	1969013000	403224700	27660530	2704175	10346950	7654148		2331525			5.39956	5.87252	6.18428	5.25735	3.53575	4.96451	4.66911	0	4.31304	0	0	1.43119	1.5298	1.62679	1.39655	0.630445	1.30365	3.1373	0	0.85235	0	0	0.265056	0.260501	0.263052	0.265638	0.178306
H3K27me1K36me1	3936190000	2821762000	354006500	1024651000		603785000	646896100		401228900	250253000	280372700	2069806000	1588060000	193557300	21949960		5372086	3810868		1503032	814591	1403307	3.43168	2.64549	1.67155	4.20328	0	4.14218	4.78625	0	5.15582	3.74815	5.55702	1.57648	1.23382	0.780896	1.10823	0	0.676847	1.56201	0	0.549473	0.407777	0.904555	0.459392	0.466387	0.46717	0.263659
H3K27me3K36me1	4046042000	3740186000	662342700	814573200	148393700	455622500	3193429	10964370	187273900			15062180000	14772620000	2708819000	502060500	81680650	137007300	336258	272448	32394440			3.52745	3.50654	3.12745	3.34151	2.62127	3.12573	0.0236275	0.736574	2.40648	0	0	11.4722	11.4774	10.9286	25.3485	19.0428	17.262	0.137826	0.361874	11.8426	0	0	3.25227	3.27314	3.49441	7.58595	7.26473
H3K27me1K36me3	2168634000	2236140000	485911300	442657900	59480310							1149855000	1163961000	243859300	3971704	1438800							1.89067	2.09645	2.29437	1.81585	1.05068	0	0	0	0	0	0	0.875797	0.904323	0.983837	0.200527	0.335439	0	0	0	0	0	0	0.463219	0.43136	0.428804	0.110431	0.319259
H3K27me2K36me2	10677050000	11536260000	2374501000	1200735000	214798600		386297900			270562800		11456820000	13333050000	2804639000	129211600	25837100		12360840			5435945		9.30854	10.8156	11.2119	4.92561	3.79427	0	2.85814	0	0	4.05234	0	8.72618	10.3589	11.3152	6.52377	6.0236	0	5.06649	0	0	2.72119	0	0.937438	0.957777	1.00921	1.32446	1.58755
H3K27me3K36me2	2683383000	3018679000	584024100	245999400	40028310				16562000			8812802000	10280230000	2014042000	160339700	34028400				1246219			2.33945	2.8301	2.75764	1.00913	0.707072	0	0	0	0.212823	0	0	6.71234	7.98708	8.12554	8.09539	7.9333	0	0	0	0.455588	0	0	2.8692	2.82219	2.94655	8.02216	11.2199
H3K27ac	532129400	348353000	61016640									263383200	129197200	16206340									0.463925	0.326591	0.288108	0	0	0	0	0	0	0	0	0.200608	0.100378	0.0653836	0	0	0	0	0	0	0	0	0.432415	0.30735	0.226941
tot	114701615400	106663263000	21178376440	24377403500	5661134820	14576493000	13515713129	1488562680	7782060700	6676698700	5045374900	131292477200	128710771100	24786551240	1980629074	428931065	793693036	2.43973e+08	7.5288e+07	273540896	1.99764e+08	155137871	100	100	100	100	100	100	100	100	100	100	100	100	100	100	100	100	100	100	100	100	100	100	1	1	1	1	1
H3K79un	38585830000	24540150000	36993370	8035351000	6.81468e+07	8858935000	5616424000	3.31363e+06	4145332000	1685133000		43526840000	29996830000	40450730	940880800	8.73327e+06	502209000	197428200	2.94544e+06	113232700	35631310		92.6759	90.8506	89.9843	94.6033	97.0412	94.3766	96.4597	96.716	95.9373	96.5625	#DIV/0!	87.4643	82.2733	60.5813	86.2909	93.5909	87.9707	92.9031	86.8315	93.8227	96.8785	#DIV/0!	0.943765	0.905589	0.673243	0.912133	0.964445
H3K79me1	2399364000	1638613000		322822800	1.24565e+06	431456500	156337000	112513	148024900	59987880		3535211000	2928656000		84250430	280460	47088570	10223560	446693	6796902	1148071		5.76282	6.06634	0	3.80072	1.77381	4.59642	2.68502	3.28395	3.42581	3.43746	#DIV/0!	7.10377	8.03252	0	7.72685	3.00558	8.24839	4.81086	13.1685	5.6318	3.12151	#DIV/0!	1.23269	1.32411		2.033	1.69442
H3K79me2	650025600	832781900	4117562	135554600	832145	96402300	49801850		27521400			2703210000	3534513000	26320250	65228290	317594	21584680	4858089		658325			1.56124	3.08306	10.0157	1.59594	1.18498	1.027	0.855325	0	0.63694	0	#DIV/0!	5.43192	9.69422	39.4187	5.98227	3.40353	3.78093	2.28605	0	0.545477	0	#DIV/0!	3.47924	3.14435	3.93568	3.74844	2.87223
tot	41635219600	27011544900	41110932	8493728400	7.02246e+07	9386793800	5822562850	3.42614e+06	4320878300	1745120880	0	49765261000	36459999000	66770980	1090359520	9.33133e+06	570882250	212509849	3.39213e+06	120687927	36779381	0	100	100	100	100	100	100	100	100	100	100	#DIV/0!	100	100	100	100	100	100	100	100	100	100	#DIV/0!	1	1	1	1	1
H4K5K8K12K16un	41244680000	33172140000	6272448000	1.19218e+09	9184534000	21440700000	7.22404e+08	3.79066e+08	5.57797e+08	4.96912e+08	2.50548e+08	55602380000	59534210000	11390480000	2.04823e+08	1916019000	1557530000	3.50035e+07	1.47605e+07	2.14596e+07	1.30817e+07	1.33628e+07	42.8765	45.1891	45.2988	41.5445	43.0942	46.5688	40.5512	39.5378	39.5997	39.6289	40.8517	48.7225	57.0117	56.4952	46.4755	48.718	51.0167	47.4221	46.2007	46.9515	47.4062	30.2465	1.13635	1.26163	1.24717	1.11869	1.1305
H4K5K8K12K16-1ac	38363940000	28693380000	5121070000	1.08181e+09	7838000000	16119570000	6.76164e+08	3.61396e+08	5.31556e+08	4.66817e+08	1.29984e+08	46904710000	36849340000	7090568000	1.86322e+08	1628153000	1199409000	2.96865e+07	1.32363e+07	1.81713e+07	1.03361e+07	9.52456e+06	39.8818	39.0879	36.9837	37.6984	36.7762	35.0114	37.9556	37.6947	37.7368	37.2289	21.1938	41.101	35.288	35.1682	42.2776	41.3985	39.2865	40.2187	41.4299	39.7571	37.4566	21.5587	1.03057	0.902787	0.950911	1.12147	1.12569
H4K5K8K12K16-2ac	11650360000	8591333000	1776543000	4.36225e+08	3165437000	6253304000	2.76461e+08	1.55065e+08	2.32004e+08	2.09609e+08	1.72306e+08	9069914000	6338895000	1337104000	4.03468e+07	325688900	248700400	7.36151e+06	3.3927e+06	5.07425e+06	3.54108e+06	2.08252e+07	12.1113	11.7036	12.83	15.2014	14.8524	13.5821	15.5188	16.1738	16.4707	16.7164	28.0943	7.94766	6.07032	6.63185	9.15491	8.28119	8.14615	9.97323	10.6192	11.102	12.8323	47.1374	0.656219	0.518669	0.516903	0.602241	0.557567
H4K5K8K12K16-3ac	3807708000	2020549000	544084100	1.31774e+08	883400300	1784780000	8.60201e+07	5.26597e+07	7.20062e+07	6.71892e+07	6.04742e+07	2103455000	1403437000	281615200	7.13314e+06	54897590	41532400	1.44581e+06	491865	891971	527315	467177	3.95836	2.75252	3.92931	4.592	4.14495	3.87651	4.82863	5.49257	5.11194	5.35837	9.86024	1.84319	1.34397	1.39677	1.61855	1.39586	1.36039	1.95875	1.53955	1.95155	1.91091	1.05745	0.465645	0.488271	0.355475	0.352472	0.336762
H4K5K8K12K16-4ac	1127508000	929943800	132681300	2.76544e+07	241298400	442582400	2.04121e+07	1.05562e+07	1.52256e+07	1.33845e+07		440096400	298580800	62096220	2.08666e+06	8117733	5808083	315333	67285.9	108740	108740		1.17212	1.26683	0.958207	0.963688	1.13218	0.96128	1.14581	1.10105	1.08091	1.06742	0	0.385642	0.28593	0.307988	0.473475	0.206407	0.190243	0.427207	0.210606	0.237913	0.394057	0	0.329013	0.225706	0.321422	0.491316	0.182309
tot	96194196000	73407345800	13846826400	2.86964e+09	21312669700	46040936400	1.78146e+09	9.58743e+08	1.40859e+09	1.25391e+09	6.13313e+08	114120555400	104424462800	20161863420	4.40712e+08	3932876223	3052979883	7.38126e+07	3.19487e+07	4.57059e+07	2.7595e+07	4.41797e+07	100	100	100	100	100	100	100	100	100	100	100	100	100	100	100	100	100	100	100	100	100	100	1	1	1	1	1
H4K20un	6.15265e+08	5.56365e+08	1.29216e+08	4410007000	1733476000	3974592000	2885620000	1.26626e+08	2402811000	1922074000	1641706000	2.05426e+08	1.82406e+08	4.3792e+07	161212300	77466030	63420360	38524490	1.65208e+06	28596820	22038440	17324810	4.18542	3.59781	3.46889	13.2561	18.2437	17.1587	17.5382	20.6071	20.9303	18.4556	24.5782	0.806842	0.645063	0.657955	2.50328	3.43212	3.45667	4.57833	6.70964	6.39497	8.45439	10.1434	0.192775	0.179293	0.189673	0.188839	0.188127
H4K20me1	1.21785e+09	8.63176e+08	1.79802e+08	4877959000	1607909000	4083132000	2931844000	1.57218e+08	2281713000	1874210000	1604098000	1.46428e+09	1.2783e+09	2.74754e+08	1339713000	551791300	357639300	204735400	7.82039e+06	111129400	56964420	53559810	8.28457	5.58185	4.82691	14.6627	16.9222	17.6273	17.8192	25.5856	19.8755	17.996	24.0151	5.75117	4.52059	4.12805	20.8028	24.4471	19.4928	24.3312	31.7611	24.8514	21.8527	31.3585	0.694202	0.809874	0.855217	1.41875	1.44467
H4K20me2	1.26891e+10	1.38284e+10	3.36818e+09	23715240000	6098635000	14905510000	10519230000	3.27082e+08	6729630000	6542144000	3400536000	1.95878e+10	2.17181e+10	5.20245e+09	4061788000	1343977000	1171701000	505665000	1.31205e+07	268062800	160035200	89579970	86.3192	89.4233	90.4208	71.2861	64.1841	64.3485	63.9338	53.229	58.6203	62.8171	50.9098	76.9341	76.8042	78.1644	63.0707	59.5448	63.8626	60.0943	53.2865	59.9456	61.3928	52.4477	0.891274	0.858883	0.864451	0.884755	0.927718
H4K20me3	1.77992e+08	2.16045e+08	4.78052e+07	264495600	61760020	200507100	116632500	3.55417e+06	65885060	76164500	33190790	4.203e+09	5.09844e+09	1.13478e+09	877338600	283852200	241961700	92528300	2.02957e+06	39387470	21636350	10333910	1.21081	1.39709	1.28336	0.795052	0.649984	0.865608	0.708869	0.578401	0.57391	0.731325	0.496903	16.5079	18.0302	17.0496	13.6232	12.576	13.1879	10.9963	8.24273	8.80804	8.30014	6.05035	13.6338	12.9056	13.2851	17.1349	19.3482
tot	1.47002e+10	1.5464e+10	3.725e+09	33267701600	9501780020	23163741100	16453326500	6.14481e+08	11480039060	10414592500	6679530790	2.54605e+10	2.82772e+10	6.65577e+09	6440051900	2257086530	1834722360	841453190	2.46225e+07	447176490	260674410	170798500	100	100	100	100	100	100	100	100	100	100	100	100	100	100	100	100	100	100	100	100	100	100	1	1	1	1	1
	EpiProfile quantification
	Manual quantification
[truncated: 6 more columns]

## Sheet: 6-BC Figure 4
Peptide	AUC																										%RA
	heavy													light													heavy													light
	N1	N2	N3	T1_1	T1_2	T1_3	T2_1	T2_2	T2_3	T3_1	T3_2	T4_1	T4_2	N1	N2	N4	T1_1	T1_3	T1_4	T2_2	T2_3	T2_4	T3_1	T3_2	T4_1	T4_2	N1	N2	N4	T1_1	T1_3	T1_4	T2_2	T2_3	T2_4	T3_1	T3_2	T4_1	T4_2	N1	N2	N4	T1_1	T1_3	T1_4	T2_2	T2_3	T2_4	T3_1
H3K4un	3.84633e+07	6.10638e+07	4.41185e+07	9.12872e+07	9.69264e+07	6.67331e+07	9.73353e+07	1.06052e+08	3.43148e+07	1.51823e+09	1.99231e+09	1.03665e+09	1.07934e+09	2.31726e+06	1.13542e+06	6.81217e+06	1.90103e+07	1.64478e+07	4.80921e+06	1.93931e+07	3.41667e+07	1.2583e+07	5.97918e+07	5.82451e+07	5.39171e+07	6.06403e+07	39.0402	54.2671	44.5185	65.1109	65.874	50.381	58.8341	63.0109	31.256	89.7788	90.0001	90.3232	90.761	19.0653	35.9095	41.1516	54.2812	57.8977	41.1967	51.1471	57.9433	25.9201	83.7124
H3K4me1	5.23484e+07	4.68319e+07	4.89625e+07	4.27496e+07	4.5871e+07	6.02051e+07	6.28273e+07	5.47744e+07	6.87707e+07	1.49299e+08	1.86935e+08	8.70747e+07	8.26466e+07	4.05199e+06	1.31677e+06	8.26389e+06	1.24947e+07	1.07529e+07	5.65499e+06	1.66316e+07	2.21676e+07	3.26876e+07	7.97634e+06	6.75078e+06	6.5503e+06	5.79794e+06	53.1336	41.6193	49.4065	30.4913	31.1753	45.4526	37.9759	32.5443	62.6405	8.82864	8.44453	7.58677	6.9497	33.3379	41.6449	49.9212	35.6767	37.8513	48.4419	43.8639	37.5941	67.3342	11.1674
H3K4me2	4.59831e+06	3.13584e+06	3.70954e+06	4.06966e+06	3.03464e+06	3.40672e+06	3.91143e+06	5.30745e+06	4.38494e+06	1.46173e+07	2.22055e+07	1.48295e+07	1.50225e+07	1.57796e+06	121334	666876	1.27493e+06	695894	118470	850280	1.68361e+06	1.76777e+06	1.18725e+06	645872	792056	1.01672e+06	4.66728	2.78681	3.74317	2.9027	2.06243	2.57195	2.36426	3.15343	3.99407	0.86438	1.0031	1.29208	1.26323	12.9827	3.83738	4.02853	3.64039	2.44961	1.01484	2.24251	2.85524	3.64149	1.66223
H3K4me3	3.11224e+06	1.49301e+06	2.31086e+06	2.09628e+06	1.30711e+06	2.11194e+06	1.36614e+06	2.17353e+06	2.31589e+06	8.93155e+06	1.22257e+07	9.15785e+06	1.22016e+07	4.20711e+06	588372	810914	2.242e+06	511734	1.09109e+06	1.04137e+06	947774	1.50699e+06	2.46985e+06	3.37587e+06	3.29654e+06	4.19965e+06	3.15892	1.32683	2.33181	1.49518	0.888351	1.59444	0.825759	1.29141	2.10945	0.528158	0.552281	0.797919	1.02603	34.6141	18.6082	4.89864	6.40172	1.80135	9.34654	2.74648	1.60733	3.10429	3.45795
Total	9.85222e+07	1.12525e+08	9.91014e+07	1.40203e+08	1.47139e+08	1.32457e+08	1.6544e+08	1.68308e+08	1.09786e+08	1.69108e+09	2.21368e+09	1.14772e+09	1.18921e+09	1.21543e+07	3.1619e+06	1.65538e+07	3.50219e+07	2.84083e+07	1.16738e+07	3.79164e+07	5.89657e+07	4.85453e+07	7.14252e+07	6.90176e+07	6.4556e+07	7.16546e+07	100	100	100	100	100	100	100	100	100	100	100	100	100	100	100	100	100	100	100	100	100	100	100
H3K9K14un	714837300	555065000	595653100	673824600	661368800	754979600	896268800	777338200	868444800	4.96189e+08	4.71935e+08	2.56147e+08	2.68442e+08	67943100	10634320	132011900	179715700	157594900	77966260	241122800	344958500	454587800	2.75572e+07	1.63514e+07	1.81718e+07	1.99488e+07	11.0249	16.0479	18.5941	13.281	19.2614	17.8289	18.9387	16.787	17.0797	10.3841	11.5071	8.70346	11.6838	15.2463	19.0738	23.292	16.4994	24.6922	22.8883	22.9236	21.6308	22.1672	12.694
H3K9me1	436138800	260366400	259563900	362271700	356776100	510767700	398201800	391157400	457157200	2.85242e+08	2.50431e+08	1.38629e+08	1.13991e+08	29075640	5132775	46964950	93701490	79821400	44724330	103187300	158877400	220140700	1.14207e+07	6.62218e+06	7.22605e+06	6.82722e+06	6.72657	7.52765	8.10261	7.14031	10.3906	12.0618	8.41426	8.44723	8.99091	5.96948	6.10619	4.71037	4.96138	6.52453	9.20619	8.28642	8.60256	12.5066	13.1296	9.81005	9.96247	10.7348	5.26084
H3K9me2	1988527000	843894400	632579100	1175431000	577948600	826849600	974142300	933419400	1052658000	1.3636e+09	1.08365e+09	8.3493e+08	6.5303e+08	129286300	13924070	95811600	288270200	115498400	63959240	210641200	311872100	416977100	5.91327e+07	3.18919e+07	5.0185e+07	3.88641e+07	30.6691	24.3985	19.7468	23.1675	16.8319	19.5261	20.5842	20.1576	20.7026	28.5371	26.4223	28.3695	28.4227	29.0116	24.9743	16.9048	26.4656	18.0965	18.7763	20.0257	19.5561	20.3331	27.239
H3K9me3	1061604000	496750500	331150400	687327900	331131000	421492900	505634900	516469300	553992300	8.9591e+08	7.03076e+08	5.25242e+08	4.296e+08	56184280	6564849	51979280	118639400	43470060	25564740	89171790	129166500	162502600	4.07589e+07	2.46755e+07	3.05162e+07	2.52766e+07	16.3731	14.3619	10.3373	13.5471	9.64369	9.95357	10.6844	11.1534	10.8954	18.7494	17.1429	17.8468	18.6981	12.6077	11.7748	9.17114	10.8921	6.81097	7.50496	8.47759	8.09943	7.92415	18.7752
H3K9ac|K14ac	488459000	437236900	468389000	551962200	494130600	591215100	752583300	704679300	651816600	3.2533e+08	3.50864e+08	1.81195e+08	1.77973e+08	47442920	8674960	106012500	114220300	96147450	53258820	168463200	260809900	278757200	1.53048e+07	1.13972e+07	1.05274e+07	1.18671e+07	7.53351	12.6413	14.6214	10.8791	14.3908	13.9616	15.9026	15.2179	12.8193	6.80842	8.55503	6.1567	7.74616	10.6461	15.5595	18.7047	10.4864	15.0646	15.635	16.0158	16.3542	13.5931	7.05003
H3K9me1K14ac	341481400	244607600	236878900	290150800	309518800	322924500	356739600	329208800	469989500	2.11837e+08	2.0035e+08	1.04642e+08	9.36954e+07	25308810	4401068	41895480	57668610	49955780	24630620	78292040	113348600	190211200	9.86253e+06	6.0961e+06	6.57951e+06	5.98086e+06	5.26667	7.07204	7.39447	5.71882	9.01427	7.62588	7.53813	7.10942	9.24329	4.43328	4.88507	3.55556	4.07804	5.67926	7.89379	7.39197	5.29445	7.82716	7.23073	7.44325	7.10757	9.27531	4.54309
H3K9me2K14ac	1040476000	453970500	474028300	915364400	489589300	560650000	595081600	655418000	718018200	7.93509e+08	7.19864e+08	6.09416e+08	3.62511e+08	54659550	6421508	54709950	164798900	58753230	28467320	103017400	185583100	219318800	3.25053e+07	2.14196e+07	3.47534e+07	2.19107e+07	16.0473	13.1251	14.7974	18.0417	14.2586	13.2398	12.5745	14.1541	14.1213	16.6064	17.5522	20.7069	15.7781	12.2655	11.5177	9.65293	15.1299	9.20556	8.35706	9.7939	11.6371	10.6947	14.9733
H3K9me3K14ac	398253500	166908300	189556600	398802300	193389300	225267200	227847200	299324000	295282300	3.84751e+08	2.99098e+08	2.79783e+08	1.85905e+08	33676100	0	30634830	61883720	26714360	18156560	40114440	66213580	85804410	1.85513e+07	1.27186e+07	1.74112e+07	9.08357e+06	6.14227	4.82561	5.91725	7.86032	5.63217	5.3197	4.81456	6.46404	5.80732	8.05199	7.29281	9.50654	8.09142	7.55686	0	5.40516	5.68143	4.18565	5.33016	3.81369	4.15195	4.1841	8.54552
H3K9acK14ac	14041000	0	15659960	18477670	19800800	20441820	25966360	23587840	17298310	2.1974e+07	2.19985e+07	1.30705e+07	1.24133e+07	2059281	0	6749741	10329710	10280730	3909985	17842900	23929890	22427210	1.99501e+06	1.13384e+06	1.77717e+06	1.718e+06	0.216555	0	0.488845	0.364192	0.576669	0.482735	0.548686	0.50939	0.340206	0.459866	0.536384	0.444112	0.540283	0.462099	0	1.19091	0.948351	1.6108	1.14784	1.69633	1.50053	1.09362	0.918987
Total	6483818000	3458799600	3203459260	5073612570	3433653300	4234588420	4732465860	4630602240	5084657210	4.77834e+09	4.10126e+09	2.94305e+09	2.29756e+09	445635981	55753550	566770231	1089228030	638236310	340637875	1051853070	1594759570	2050727020	2.17088e+08	1.32306e+08	1.77148e+08	1.41477e+08	100	100	100	100	100	100	100	100	100	100	100	100	100	100	100	100	100	100	100	100	100	100	100
H3K18K23un	1005761000	1.54176e+08	238960900	1161005000	771121000	789477800	413581200	526128900	510702300	17599390000	5362331000	5722794000	857702700	70463350	3.3952e+06	37934330	226594700	129298100	60923720	82269760	163481800	188647200	701349600	147480000	280145900	43183800	61.068	63.9737	57.8195	65.4676	63.7615	63.1008	59.0153	62.5285	61.8677	75.352	69.4543	71.7641	64.0589	58.8653	65.0403	56.0197	55.9265	54.9504	57.1637	50.8002	55.2574	54.4935	69.2661
H3K18ac|K23ac	590729900	8.0213e+07	160429700	563484600	409720500	427968300	265228400	288637100	294114300	5290233000	2152132000	2067547000	439567500	45802520	1.74056e+06	27408990	164259200	98985450	42690650	72362280	119003600	145668500	281379800	71218930	142747600	30600060	35.868	33.2836	38.8179	31.7742	33.8785	34.2063	37.8463	34.3034	35.6297	22.6502	27.875	25.9271	32.8298	38.2636	33.3431	40.4763	40.5413	42.0679	40.0559	44.6825	40.2236	42.0785	27.7894
H3K18acK23ac	50462260	6.60988e+06	13896920	48914000	28541830	33691270	21993850	26657090	20658340	466612600	206200900	184109300	41657370	3436795	84386	2372764	14311130	7015941	2963284	7315734	13369470	11867110	29814980	6843872	15315680	2916302	3.06398	2.7427	3.36253	2.7582	2.36003	2.69285	3.13838	3.1681	2.5026	1.99781	2.67077	2.30874	3.11125	2.87111	1.61654	3.50399	3.53217	2.98171	2.7804	4.51734	4.51893	3.42799	2.94456
Total	1646953160	2.40999e+08	413287520	1773403600	1209383330	1251137370	700803450	841423090	825474940	23356235600	7720663900	7974450300	1338927570	119702665	5.22015e+06	67716084	405165030	235299491	106577654	161947774	295854870	346182810	1012544380	225542802	438209180	76700162	100	100	100	100	100	100	100	100	100	100	100	100	100	100	100	100	100	100	100	100	100	100	100
H4K5K8K12K16un	1239820000	1011123000	363184600	1236009000	776872500	1003691000	495001800	745344900	614925100	1.04623e+09	5.07915e+08	4.12493e+08	7.76402e+07	67925260	16306150	44144500	230248200	119651600	67870160	85613650	206481400	215509900	4.33208e+07	1.45939e+07	2.35001e+07	4.65237e+06	52.638	57.8957	46.819	53.7102	55.2008	52.4976	44.9045	48.7837	48.6741	57.2315	54.5206	57.1043	47.0142	50.1801	53.6181	44.2406	53.6309	55.9359	54.398	45.1814	46.7091	48.9518	57.6115
H4K5K8K12K16-1ac	836934800	735332900	286821200	786236900	460662400	667901300	428147200	548277000	450279200	6.03233e+08	3.13669e+08	2.32121e+08	5.89379e+07	56722390	14105530	47342560	139617600	71147010	47403840	72772200	151698800	141923100	2.55648e+07	8.83459e+06	1.29713e+07	3.25669e+06	35.533	42.1043	36.9748	34.1655	32.7324	34.9343	38.8397	35.8854	35.6416	32.9983	33.6699	32.1342	35.6892	41.9039	46.3819	47.4456	32.5206	33.2605	37.9942	38.4045	34.3165	32.237	33.9982
H4K5K8K12K16-2ac	215678300		94286280	218858100	128568300	180806900	130809900	173712300	147126000	1.32132e+08	7.89868e+07	5.8837e+07	1.87681e+07	8969837		5843539	45076300	17011260	6845873	18412070	62376360	61162630	2.8683e+06	1.01135e+06	1.32074e+06	289027	9.15687	0	12.1547	9.51037	9.13544	9.45702	11.8665	11.3697	11.6457	7.22796	8.4786	8.14522	11.3648	6.62651	0	5.85626	10.4995	7.95259	5.48698	9.71671	14.1104	13.8927	3.81449
H4K5K8K12K16-3ac	50187480		22975380	47359560	30656190	50030650	34805620	47503010	39457980	3.93395e+07	2.56788e+07	1.58263e+07	7.78317e+06	1348815		1754812	10424420	3771012	2024229	8152174	14317920	14759150	3.02881e+06	1.3164e+06	1.27888e+06	496300	2.13077	0	2.96181	2.05799	2.17828	2.61683	3.15742	3.10913	3.12328	2.15197	2.75641	2.19095	4.71301	0.996443	0	1.75863	2.42812	1.76291	1.62242	4.3022	3.23892	3.35246	4.02795
H4K5K8K12K16-4ac	12749610		8453093	12793630	10597940	9449941	13578520	13018360	11564440	7.13371e+06	5.35235e+06	3.07233e+06	2.01281e+06	396710		697372	3953812	2327449	621762	4538557	7183438	6894098	411971	116560	358560	230465	0.5413	0	1.08971	0.555941	0.753038	0.494275	1.23179	0.852067	0.915377	0.390231	0.574532	0.425325	1.21884	0.293071	0	0.69889	0.920947	1.08806	0.498343	2.39516	1.625	1.56595	0.547873
Total	2355370190	1746455900	775720553	2301257190	1407357330	1911879791	1102343040	1527855570	1263352720	1.82807e+09	9.31602e+08	7.2235e+08	1.65142e+08	1.35363e+08	30411680	9.97828e+07	429320332	213908331	1.24766e+08	189488651	442057918	440248878	7.51947e+07	2.58728e+07	3.94295e+07	8.92485e+06	100	100	100	100	100	100	100	100	100	100	100	100	100	100	100	100	100	100	100	100	100	100	100
H4K20un	170578300	4.94443e+06	104810300	176151300	68782820	189382400	135713200	164025400	147946200	2389679000	1070888000	802535700	334608500	3666205	122325	2964318	21766850	7814500	8080646	16927590	25511920	29735000	93770570	29848800	37493160	14397180	29.3791	2.60456	41.1547	9.2184	39.2527	38.0661	38.2528	26.7081	32.8133	7.17416	9.94658	15.8773	16.029	11.1576	3.16751	11.4122	6.04499	28.1168	24.4073	26.8924	15.1883	21.1128	6.1505
H4K20me1	35033520		6694294	42030210	18438720	39276200	15288730	22783720	26516460	904724500	236115700	190857100	79897050	2647902		1051326	13944830	5185941	4336270	6032508	13251930	17655620	64360830	8230530	17090030	7246875	6.0339	0	2.62857	2.19954	10.5225	7.89457	4.30936	3.70985	5.88114	2.71611	2.19308	3.77591	3.82737	8.05853	0	4.04744	3.87269	18.6592	13.0976	9.58368	7.8894	12.536	4.22149
H4K20me2	361279100	1.77104e+08	138157200	1624237000	85607600	259564600	197239900	411192000	267088900	28678640000	9008263000	3846063000	1588570000	24037270	3.49844e+06	19615350	314400300	14597210	20228380	39395390	126437000	91532280	1316019000	295364200	244488700	107940600	62.2239	93.2922	54.2487	85	48.8542	52.1728	55.595	66.9541	59.2382	86.0974	83.6702	76.0904	76.0984	73.1542	90.5892	75.5161	87.3138	52.5213	61.0992	62.5864	75.273	64.9908	86.3189
H4K20me3	13720870	7.78948e+06	5012154	68448150	2401798	9286041	6537891	16139340	9321482	1336470000	451128600	215142000	84445400	2506988	241106	2344075	9968961	195299	462164	590162	2770455	1915994	50450180	10818860	7463881	4245389	2.36317	4.10323	1.96807	3.58205	1.37065	1.86651	1.8428	2.62796	2.06743	4.01228	4.19015	4.25636	4.04525	7.62968	6.24326	9.02433	2.76853	0.702691	1.39595	0.937574	1.64936	1.36042	3.30908
Total	580611790	1.89838e+08	254673948	1910866660	175230938	497509241	354779721	614140460	450873042	33309513500	10766395300	5054597800	2087520950	32858365	3.86187e+06	25975069	360080941	2.77929e+07	3.31075e+07	6.29457e+07	167971305	140838894	1524600580	344262390	306535771	133830044
	EpiProfile quantification
	Manual quantification
[truncated: 16 more columns]

## Sheet: 7-BC Figure 5
Peptide	AUC																														%RA
	heavy															light															heavy															light
	1, 11187_LD	2, 11187_T	3, 11187_TIL	4, 1329_LD	5, 1329_T	6, 1329_TIL	7, 5374_LD	8, 5374_T	9, 5374_TIL	10, 6299_LD	11, 6299_T	12, 6299_TIL	13, 946_LD	14, 946_T	15, 946_TIL	1, 11187_LD	2, 11187_T	3, 11187_TIL	4, 1329_LD	5, 1329_T	6, 1329_TIL	7, 5374_LD	8, 5374_T	9, 5374_TIL	10, 6299_LD	11, 6299_T	12, 6299_TIL	13, 946_LD	14, 946_T	15, 946_TIL	1, 11187_LD	2, 11187_T	3, 11187_TIL	4, 1329_LD	5, 1329_T	6, 1329_TIL	7, 5374_LD	8, 5374_T	9, 5374_TIL	10, 6299_LD	11, 6299_T	12, 6299_TIL	13, 946_LD	14, 946_T	15, 946_TIL	1, 11187_LD	2, 11187_T	3, 11187_TIL	4, 1329_LD
H3K4un	4.84382e+09	6.23133e+09	2.03145e+09	3.99815e+09	6.55796e+09	1.79782e+09	3.82421e+09	4.99621e+09	3.10449e+09	5.56907e+09	3.45534e+09	3.73674e+09	5.68793e+09	5.41883e+09	2.73896e+08	1.70633e+08	1.83812e+08	9.02082e+07	2.05154e+08	1.54723e+08	8.20556e+07	2.51013e+08	2.08365e+08	2.11002e+08	1.49911e+08	1.35912e+08	1.74817e+08	1.5423e+08	1.41394e+08	3.70105e+07	89.4912	89.3116	88.167	89.4383	90.0932	87.8354	89.0089	89.5252	88.8062	90.0513	90.4006	89.3323	88.6757	90.1022	83.5599	88.5898	88.2691	87.7415	87.4709
H3K4me1	4.51552e+08	5.88198e+08	2.20405e+08	3.74292e+08	5.48317e+08	1.87042e+08	3.6423e+08	4.59129e+08	3.04101e+08	4.8078e+08	2.92709e+08	3.36604e+08	5.31603e+08	4.69475e+08	4.05128e+07	1.61556e+07	1.76653e+07	9.57196e+06	2.24517e+07	1.09436e+07	8.22876e+06	2.74115e+07	1.89948e+07	2.68111e+07	1.22336e+07	1.16971e+07	1.70643e+07	1.24884e+07	1.22276e+07	4.94151e+06	8.34258	8.43045	9.56577	8.37287	7.53278	9.13822	8.4775	8.22697	8.69903	7.77415	7.65803	8.04704	8.28777	7.80624	12.3596	8.38769	8.48316	9.31022	9.57264
H3K4me2	7.37873e+07	1.02651e+08	3.46976e+07	6.17311e+07	1.08479e+08	3.75831e+07	6.57284e+07	7.84883e+07	5.73521e+07	8.55067e+07	4.75394e+07	6.63703e+07	9.31088e+07	8.0862e+07	7.83908e+06	3.99026e+06	4.65574e+06	2.32719e+06	5.0371e+06	2.64781e+06	2.62802e+06	5.49915e+06	4.25561e+06	4.68262e+06	2.42984e+06	2.85313e+06	4.54934e+06	3.14713e+06	2.23739e+06	1.67515e+06	1.36325	1.47126	1.50591	1.38092	1.49029	1.83618	1.52983	1.4064	1.6406	1.38263	1.24375	1.58668	1.45158	1.34454	2.39154	2.07167	2.23576	2.26356	2.14765
H3K4me3	3.70362e+07	4.71197e+07	1.7542e+07	3.10666e+07	5.5192e+07	2.13867e+07	3.60449e+07	4.00546e+07	2.98595e+07	4.1961e+07	2.16698e+07	3.80362e+07	4.70131e+07	3.76466e+07	5.53608e+06	1.62552e+06	1.9736e+06	703930	1.71937e+06	1.09091e+06	525705	1.39896e+06	1.66751e+06	1.51565e+06	1.31733e+06	1.5093e+06	1.82023e+06	1.29612e+06	781305	443549	0.684255	0.675351	0.761339	0.694956	0.758228	1.04488	0.838948	0.717723	0.854153	0.678506	0.566937	0.909314	0.732942	0.625972	1.68894	0.843942	0.947754	0.684682	0.733081
H3K4ac	6.425e+06	7.76636e+06		5.04973e+06	9.13475e+06	2.97474e+06	6.22281e+06	6.90372e+06		7.01425e+06	4.99312e+06	5.21394e+06	5.46487e+07	7.28251e+06		205822	133671		177500	58462.2	56273.8	231608	201758		154462	58256.4	120377	743780	69305.4		0.118704	0.111313	0	0.112962	0.125493	0.145336	0.144836	0.123705	0	0.11342	0.130633	0.124647	0.851981	0.121091	0	0.106859	0.064191	0	0.0756802
tot	5.41262e+09	6.97706e+09	2.3041e+09	4.47029e+09	7.27908e+09	2.04681e+09	4.29644e+09	5.58079e+09	3.4958e+09	6.18433e+09	3.82225e+09	4.18296e+09	6.41431e+09	6.0141e+09	3.27784e+08	1.92611e+08	2.0824e+08	1.02811e+08	2.3454e+08	1.69464e+08	9.34944e+07	2.85555e+08	2.33484e+08	2.44011e+08	1.66046e+08	1.52029e+08	1.98371e+08	1.71906e+08	1.5671e+08	4.40707e+07	100	100	100	100	100	100	100	100	100	100	100	100	100	100	100	100	100	100	100
H3K9K14un	7114647000	10576480000	3471542000	6060173000	1.4787e+09	2780421000	5907990000	1.12129e+09	4941202000	8971823000	4773216000	5664625000	10618050000	9107585000	298501700	492321600	445763400	407273500	875317500	4.09895e+07	268238100	1072249000	6.31764e+07	701681900	424091600	362783300	700779200	411239600	318604000	172204100	12.775	12.4177	12.2869	12.1915	12.6192	11.725	12.1278	12.551	12.1497	13.3275	14.9675	11.7475	14.1564	14.0569	9.35046	15.0618	12.2981	16.103	15.8297
H3K9me1	2933135000	5496346000	1414120000	2568142000	5.84026e+08	1380963000	2525501000	4.37369e+08	2117285000	3861574000	2017858000	2539627000	3987926000	3564148000	125094800	181890000	235284100	138722800	315867500	1.49286e+07	111113700	429272500	2.50076e+07	280577100	159226700	151440900	277475200	119143600	121539200	56556200	5.2667	6.45319	5.00501	5.16642	4.98403	5.82351	5.1843	4.89561	5.20609	5.73631	6.32744	5.26676	5.31688	5.501	3.91855	5.56465	6.49123	5.48488	5.71231
H3K9me2	13598190000	21382510000	6341226000	11921190000	2.91814e+09	5137195000	11010670000	2.1713e+09	9310322000	17304690000	6807232000	11435720000	18297260000	17006530000	518786000	826024300	852332900	621908200	1291960000	6.60197e+07	397206300	1548678000	1.18953e+08	1058404000	649962000	438032900	1106191000	616457400	592158500	254636600	24.4167	25.1049	22.4436	23.9823	24.9032	21.6635	22.6025	24.304	22.8927	25.7059	21.3456	23.7158	24.3947	26.2483	16.2508	25.271	23.5149	24.5893	23.3645
H3K9me3	6739950000	12190200000	3054623000	5986808000	1.6653e+09	2618681000	5745225000	1.05668e+09	4731378000	9722703000	3596024000	6058766000	10521080000	9110077000	221098600	323257600	539585800	247124500	617777700	5.9947e+07	188782400	787294000	1.22784e+08	602613900	318311200	282086400	448766700	317404100	257601200	116378700	12.1022	14.3124	10.8113	12.0439	14.2115	11.043	11.7937	11.8278	11.6338	14.4429	11.2761	12.5649	14.0272	14.0607	6.92583	9.88958	14.8866	9.77092	11.1722
H3K9ac|K14ac	5656175000	7916968000	3152237000	5071914000	1.26439e+09	2617212000	5648001000	9.87686e+08	4253990000	6346344000	3697015000	4844888000	7439632000	5875585000	559282400	375809200	365850800	292968500	675269200	3.07551e+07	215017600	828831400	5.19235e+07	532788600	282551800	247898700	490101000	295354900	200520900	178553700	10.1561	9.29521	11.1567	10.2033	10.7902	11.0368	11.5941	11.0555	10.4599	9.4274	11.5928	10.0475	9.91884	9.06853	17.5193	11.4973	10.0934	11.5835	12.2119
H3K9me1K14ac	2832309000	4270154000	1589907000	2688307000	5.31031e+08	1371922000	2562266000	4.30483e+08	2067168000	3175137000	2128034000	2272112000	3395468000	3117150000	265218900	163630000	184582900	124901200	278620000	1.28186e+07	95090660	355223700	2.34414e+07	250505600	116959600	143827800	208250800	104539000	96808840	67730940	5.08565	5.01353	5.62718	5.40816	4.53178	5.78539	5.25977	4.81853	5.08286	4.71662	6.67293	4.71198	4.52699	4.81109	8.30789	5.00602	5.09244	4.9384	5.03871
H3K9me2K14ac	12085840000	16915930000	6363178000	11455930000	2.3012e+09	5734654000	11081250000	1.96506e+09	9279552000	12735720000	6090757000	10962110000	14956110000	12402710000	884609100	619651200	691955600	462512900	1041883000	4.78913e+07	341742300	1204610000	1.00699e+08	894243300	465335700	384555800	913706800	463788500	382565400	215756300	21.7012	19.8608	22.5213	23.0463	19.6383	24.183	22.7474	21.9955	22.8171	18.9187	19.0989	22.7336	19.9401	19.1427	27.7101	18.9573	19.0903	18.287	18.842
H3K9me3K14ac	4376461000	5900543000	2626039000	3607377000	8.96854e+08	1877174000	3830008000	6.97474e+08	3655755000	4811274000	2523245000	4104927000	5313947000	4216584000	236160000	248091800	259345600	190883400	350946500	3.5876e+07	110056500	483385100	9.86826e+07	346359300	151280400	150370600	358129200	164554400	114181400	71074280	7.85831	6.92775	9.29437	7.25708	7.65369	7.91603	7.86216	7.80705	8.98897	7.14708	7.9122	8.51293	7.08479	6.50798	7.39763	7.59	7.15506	7.54723	6.3467
H3K9acK14ac	355426700	523410200	241212800	348537000	7.82921e+07	195348400	403509900	6.65643e+07	312698700	388785400	257188600	337111800	475572000	390594900	83623710	37991980	49946760	42888810	81947370	2.16472e+06	30030280	95944940	7.05299e+06	75151640	24717740	34005050	61460070	29632150	26588310	37255410	0.638199	0.614529	0.853727	0.701163	0.668139	0.823783	0.828317	0.745075	0.76888	0.577535	0.806472	0.699114	0.634053	0.602854	2.61948	1.16231	1.37798	1.69576	1.48198
tot	55692133700	85172541200	28254084800	49708378000	1.17179e+10	23713570400	48714420900	8.93391e+09	40669350700	67318050400	31890569600	48219886800	75005045000	64790963900	3192375210	3268667680	3624647860	2529183810	5529588770	3.1139e+08	1757277840	6805488640	6.1172e+08	4742325340	2592436740	2195001450	4564859970	2522113650	2110567750	1170146230	100	100	100	100	100	100	100	100	100	100	100	100	100	100	100	100	100	100	100
H3K18K23un	6490851000	27890330000	11415190000	10312040000	22966080000	9900277000	9538904000	7762627000	14510550000	17941000000	11619030000	14261550000	16543460000	9205090000	326028300	356383500	1065478000	992704300	998027400	518489000	712637800	1170846000	439512100	1380449000	652921100	697664400	1254928000	531685800	288971400	1.77049e+07	57.3247	66.2854	59.4824	57.9203	64.9547	58.8051	58.3714	58.6598	61.4051	65.543	64.6367	62.7091	63.6919	63.6357	39.9479	59.017	62.0328	64.8069	60.4576
H3K18ac|K23ac	4247608000	12847450000	6774303000	6610487000	11082300000	6051793000	5974529000	4850683000	8087303000	8517577000	5677480000	7516260000	8481238000	4659279000	363189300	223684100	576170400	487963900	592295000	262622500	387150000	672923700	245542100	745812100	303264100	337358400	607056600	276330800	156700400	1.24326e+07	37.5132	30.5338	35.2996	37.1296	31.344	35.9461	36.5599	36.6551	34.2235	31.1169	31.5838	33.0495	32.6526	32.21	44.5011	37.042	33.545	31.8558	35.8795
H3K18acK23ac	584498200	1338330000	1001382000	881316200	1308665000	883671900	828315900	619996500	1032999000	914273900	679386800	964598100	949498800	600926800	126917100	23798100	75956830	51120080	60466510	28548390	49267850	60896630	31353880	71266670	27128650	38797670	62459670	26901800	25145010	2.60649e+06	5.16206	3.18074	5.21801	4.95015	3.70128	5.24879	5.06871	4.68512	4.3714	3.34008	3.77943	4.24141	3.65555	4.15427	15.551	3.94096	4.42225	3.33728	3.66289
tot	11322957200	42076110000	19190875000	17803843200	35357045000	16835741900	16341748900	13233306500	23630852000	27372850900	17975896800	22742408100	25974196800	14465295800	816134700	603865700	1717605230	1531788280	1650788910	809659890	1149055650	1904666330	716408080	2197527770	983313850	1073820470	1924444270	834918400	470816810	3.2744e+07	100	100	100	100	100	100	100	100	100	100	100	100	100	100	100	100	100	100	100
H3K27K36un	297576300	1234227000	511973500	600886600	982145600	599434400	585496600	317384700	738612800	769713600	348141400	751336600	1006669000	393704200	19086100	2316523	36362890	22721660	21885280	28128520	21618540	23681380	11940150	29540440	16615460	14089560	40625110	19823800	6676686	759314	31.2648	11.552	27.3368	22.7525	18.3896	14.2995	20.1025	36.2215	24.4135	17.1576	31.9817	13.0346	16.097	26.9842	35.3859	7.67386	12.9917	16.8379	11.3914
H3K27me1		683807000		244388400	378054400	362886300	197449700	69127790	339527100	287386900	155840200	374595300	317843700	101620600			24530980		16137450	10172850	21323710	19545350	2626635	24251200	10967280	8174064	36766750	10719220	1525851	0	0	6.4002	0	9.25374	7.07866	8.65665	6.77925	7.88921	11.2224	6.40611	14.3161	6.49869	5.08242	6.96499	0	0	8.76443	0	8.39961
H3K27me2	478922800	4886554000	916579800	1197130000	2690817000	2103934000	1449243000	372975800	1286980000	2350897000	442672800	3081422000	3262784000	963694300	28011490	24567230	117335600	78304890	120737000	68044450	202629500	200277400	17307980	125975600	110192000	27763560	410030700	130669000	15962040	8794785	50.3179	45.7365	48.9408	45.3292	50.3827	50.1893	49.7584	42.5659	42.5388	52.4036	40.6657	53.4583	52.173	66.0508	51.9337	81.3829	41.9217	58.028	62.8441
H3K27me2K36me1	175295400	3879556000	444281500	598564800	1289742000	1125740000	680368300	116744000	660309700	1078143000	141909900	1556808000	1666487000		6839407	3303444	101662900	33916830	33361740	20724130	63226660	54187870	3137148	56046970	28167650	5302751	120670700	36147160		324600	18.4174	36.3113	23.7224	22.6646	24.149	26.8545	23.3598	13.3234	21.8253	24.0328	13.0364	27.0084	26.6477	0	12.6804	10.9432	36.3221	25.1341	17.3649
tot	951794500	10684144000	1872834800	2640969800	5340759000	4191994700	2912557600	876232290	3025429600	4486140500	1088564300	5764161900	6253783700	1459019100	53936997	30187197	279892370	134943380	192121470	127069950	308798410	297692000	35011913	235814210	165942390	55329935	608093260	197359180	24164577	9.8787e+06	100	100	100	100	100	100	100	100	100	100	100	100	100	100	100	100	100	100	100
H4K5K8K12K16un	15783760000	2.22998e+09	40874750000	2.01886e+09	1.6524e+09	43982560000	32339360000	1.0174e+09	37285500000	1.73539e+09	19829010000	1.71394e+09	1.52275e+09	9.88216e+08	5.72229e+08	747600500	8.48582e+07	2412015000	1.61322e+08	5.14064e+07	2060928000	3061474000	5.40918e+07	2616283000	7.28251e+07	1271649000	1.54397e+08	5.24803e+07	3.56427e+07	3.20661e+07	50.1175	53.1705	57.8394	52.7549	53.9151	57.0454	54.6641	49.788	56.8376	52.63	53.3063	56.3914	48.7178	47.6828	41.6263	42.5097	36.9677	50.8409	44.8975
H4K5K8K12K16-1ac	11755880000	1.48228e+09	23311470000	1.32377e+09	1.06145e+09	26279500000	20854320000	7.19634e+08	22144430000	1.16231e+09	13453910000	9.83182e+08	1.16698e+09	7.7646e+08	5.54071e+08	718170000	9.64265e+07	1747374000	1.33136e+08	3.83419e+07	1553437000	2421239000	5.41966e+07	1944782000	6.12824e+07	1100796000	1.10371e+08	5.19201e+07	3.27904e+07	4.08345e+07	37.3279	35.3429	32.9867	34.5914	34.6334	34.0845	35.2506	35.2164	33.7567	35.2499	36.1681	32.3484	37.3356	37.4653	40.3055	40.8362	42.0074	36.8315	37.053
H4K5K8K12K16-2ac	3010292000	3.76458e+08	5088100000	3.79798e+08	2.88901e+08	5415258000	4618532000	2.38819e+08	4870863000	3.10807e+08	3114169000	2.67805e+08	3.35523e+08	2.37721e+08	1.85967e+08	222564400	3.48151e+07	449284000	4.99539e+07	1.3561e+07	413323800	622649500	2.02508e+07	525923600	1.62089e+07	299256500	3.22659e+07	1.7998e+07	1.14365e+07	1.7765e+07	9.55844	8.97609	7.19986	9.92453	9.42636	7.02359	7.80683	11.6869	7.42509	9.42599	8.37181	8.81123	10.7344	11.4703	13.528	12.6554	15.1669	9.47009	13.9027
H4K5K8K12K16-3ac	757270000	8.73416e+07	1144643000	8.38603e+07	6.20672e+07	1195550000	1113321000	5.50511e+07	1070810000	7.41753e+07	629706400	6.15297e+07	8.23852e+07	5.62681e+07	4.90581e+07	63059870	9.94651e+06	104977000	1.15972e+07	2.92666e+06	108202400	140703800	4.63254e+06	130534500	6.31003e+06	54780110	6.7847e+06	6.57364e+06	5.46773e+06	4.29662e+06	2.40452	2.08253	1.61972	2.19136	2.02515	1.55063	1.88188	2.69401	1.63233	2.24955	1.69284	2.02443	2.63577	2.71501	3.56869	3.58568	4.33311	2.21272	3.22762
H4K5K8K12K16-4ac	186336600	1.79495e+07	250436800	2.05816e+07		228103900	234587800	1.25603e+07	228468700	1.46606e+07	171467300	1.29042e+07	1.80177e+07	1.38149e+07	1.33558e+07	7263729	3.50044e+06	30594320	3.30305e+06		16542660	13042460	1.56753e+06	25753860	561524	9941301	1.31627e+06	717487	877429	2.14585e+06	0.591666	0.427979	0.354378	0.537818		0.295851	0.39653	0.614655	0.348275	0.444619	0.460955	0.424571	0.576444	0.666588	0.971554	0.413027	1.52493	0.644872	0.919272
tot	31493538600	4.19401e+09	70669399800	3.82686e+09	3.06482e+09	77100971900	59160120800	2.04347e+09	65600071700	3.29734e+09	37198262700	3.03936e+09	3.12566e+09	2.07248e+09	1.37468e+09	1758658499	2.29547e+08	4744244320	3.59312e+08	1.06236e+08	4152433860	6259108760	1.34739e+08	5243276960	1.57188e+08	2736422911	3.05135e+08	1.29689e+08	8.62147e+07	9.71081e+07	100	100	100	100	100	100	100	100	100	100	100	100	100	100	100	100	100	100	100
H4K20un	3430238000	4636072000	3331124000	3642429000	4288518000	4581910000	4572914000	3169472000	4058531000	3412776000	4.36202e+08	3299775000	3907039000	4.99141e+08	2089787000	107344300	282532700	118153900	135495200	251372200	179714000	168645000	288420500	157167800	115285500	2.67063e+07	168567600	150992000	2.05344e+07	71781920	10.7303	9.55528	11.0655	10.586	10.497	8.3272	8.71653	13.7243	10.1307	9.03367	70.8308	7.3663	7.33461	76.986	13.7296	4.09986	8.91392	4.40518	2.80901
H4K20me1	570879000	1824164000	998595000	809956300	1214835000	1732801000	859648300	557097700	821284400	800488900	1.58976e+08	960881800	756237800	9.57941e+07	574542000	70495450	199315000	150037900	187224700	67786740	206892300	252366500	87286770	196334400	69564760	2.08888e+07	230054100	62659360	6.56416e+06	92380360	1.78579	3.75974	3.3172	2.35398	2.97355	3.14921	1.63859	2.41232	2.05005	2.11891	25.8147	2.14504	1.41967	14.775	3.77465	2.69247	6.2884	5.59392	3.88144
H4K20me2	26444920000	39843440000	24662640000	28523560000	33381840000	45795430000	44465340000	18464730000	33088480000	31720840000	2.06586e+07	38240690000	45479130000	5.34177e+07	11963570000	2252138000	2573777000	2288764000	4183887000	1077934000	3729297000	8303375000	1529386000	4646697000	1922093000	1.87961e+06	5873426000	2247827000	2.21864e+06	1285385000	82.7236	82.1203	81.9259	82.8981	81.7087	83.229	84.7564	79.955	82.5937	83.9655	3.35456	85.3671	85.3772	8.23898	78.5988	86.0171	81.2028	85.3329	86.738
H4K20me3	1521779000	2214733000	1111228000	1432052000	1969512000	2913247000	2564640000	902601700	2093441000	1844310000		2294237000	3126094000		593158000	188267000	113942900	125203000	316986700	42058300	295868700	732000800	42268760	476133600	125589900		383321800	182374600		99566230	4.76035	4.56473	3.69135	4.16197	4.82077	5.29456	4.88852	3.9084	5.22554	4.88191	0	5.12157	5.86856	0	3.89696	7.19058	3.5949	4.66799	6.57159
tot	31967816000	48518409000	30103587000	34407997300	40854705000	55023388000	52462542300	23093901400	40061736400	37778414900	6.15836e+08	44795583800	53268500800	6.48353e+08	15221057000	2618244750	3169567600	2682158800	4823593600	1439151240	4411772000	9456387300	1947362030	5476332800	2232533160	4.94748e+07	6655369500	2643852960	2.93172e+07	1549113510
H4K5K8K12K16un	1.01586e+09	2.22998e+09	2.70959e+09	2.01886e+09	1.6524e+09	2.85745e+09	2.12945e+09	1.0174e+09	2.42137e+09	1.73539e+09	1.25218e+09	1.71394e+09	1.52275e+09	9.88216e+08	5.72229e+08	4.91443e+07	8.48582e+07	1.58293e+08	1.61322e+08	5.14064e+07	1.33081e+08	2.04724e+08	5.40918e+07	1.67852e+08	7.28251e+07	8.1192e+07	1.54397e+08	5.24803e+07	3.56427e+07	3.20661e+07	48.3764	53.5085	57.4998	53.1239	54.2857	55.9228	53.1698	50.152	56.3298	53.1622	51.2631	56.6116	48.9453	48.1083	41.8198	40.3745	37.0081	49.807	45.0301
H4K5ac	2.34517e+07	5.18303e+07	4.01233e+07	4.39028e+07	3.69822e+07	5.20941e+07	4.49633e+07	2.38964e+07	4.62799e+07	3.45151e+07	2.44684e+07	3.04201e+07	4.02335e+07	2.70644e+07	1.64747e+07	1.30392e+06	2.77842e+06	2.76616e+06	3.57991e+06	1.51412e+06	2.71812e+06	3.68705e+06	1.72083e+06	3.4593e+06	1.72476e+06	2.29932e+06	3.18411e+06	1.3464e+06	1.23475e+06	940662	1.1168	1.24367	0.851453	1.15525	1.21496	1.01953	1.12268	1.17796	1.07664	1.05734	1.00171	1.00478	1.29321	1.31755	1.20401	1.07123	1.21172	0.870374	0.999269
H4K8ac	8.94237e+07	1.66412e+08	1.86424e+08	1.48942e+08	1.21887e+08	1.89728e+08	1.55693e+08	8.44765e+07	1.63393e+08	1.33592e+08	1.00662e+08	1.12343e+08	1.29467e+08	8.55484e+07	5.63578e+07	4.97463e+06	8.15785e+06	1.24833e+07	1.54257e+07	5.74182e+06	1.13725e+07	1.63182e+07	5.21514e+06	1.30881e+07	5.70087e+06	6.8264e+06	1.01133e+07	5.62667e+06	3.82027e+06	3.68712e+06	4.25846	3.99307	3.95607	3.91924	4.00429	3.71314	3.88748	4.16421	3.80112	4.09249	4.12101	3.71072	4.16143	4.16466	4.11876	4.08691	3.55778	3.92787	4.30581
H4K16ac	6.49724e+08	1.24773e+09	1.28525e+09	1.11989e+09	8.92526e+08	1.44616e+09	1.20372e+09	6.02698e+08	1.19324e+09	9.79653e+08	7.7402e+08	8.36052e+08	9.90785e+08	6.53214e+08	4.77039e+08	4.03809e+07	8.60044e+07	9.70809e+07	1.16109e+08	3.07304e+07	8.96677e+07	1.48488e+08	4.69381e+07	1.1075e+08	5.37135e+07	6.42805e+07	9.78128e+07	4.39954e+07	2.74108e+07	3.60952e+07	30.9406	29.9393	27.2741	29.4686	29.3218	28.3026	30.0554	29.7096	27.759	30.0109	31.6876	27.6149	31.8464	31.7997	34.8631	33.1749	37.508	30.5465	32.4097
H4K5acK8|12ac	1.11065e+07	1.78236e+07		1.73714e+07	1.52462e+07	1.99731e+07	1.91562e+07	1.00329e+07		1.64133e+07	1.27597e+07	1.17306e+07	1.77837e+07	9.72694e+06	7.63242e+06	344953	1.95892e+06		1.14542e+06	760091	618465	1.43853e+06	1.09157e+06		468347	1.39956e+06	789445	718435	763857	354925	0.528906	0.427678	0	0.457107	0.500879	0.390892	0.478308	0.494564	0	0.502808	0.522371	0.387462	0.571616	0.473526	0.557795	0.283397	0.85432	0	0.319725
H4K8acK12ac	9.51469e+06	1.84484e+07	2.58157e+07	1.56453e+07	1.19913e+07	2.3577e+07	1.45654e+07	1.03598e+07	2.16449e+07	1.43478e+07	1.20897e+07	1.25872e+07	1.66228e+07	1.19481e+07	7.3024e+06	617645	1.00852e+06	1.57964e+06	2.27061e+06	691608	1.47188e+06	1.76042e+06	760884	1.87047e+06	603435	889387	1.17229e+06	717147	587755	946824	0.453101	0.44267	0.547833	0.411689	0.393945	0.461423	0.363682	0.510676	0.503539	0.439534	0.49494	0.415758	0.534302	0.581657	0.533676	0.507427	0.439831	0.497033	0.633801
H4K5acK16ac	2.99097e+07	4.70833e+07	5.4369e+07	4.31042e+07	3.44803e+07	5.15801e+07	5.121e+07	2.84881e+07	5.39695e+07	3.37321e+07	2.65078e+07	3.5015e+07	4.41151e+07	3.44189e+07	2.30384e+07	2.22519e+06	4.78138e+06	4.39876e+06	3.74076e+06	1.05863e+06	3.34185e+06	5.16479e+06	2.24748e+06	5.06204e+06	2.00185e+06	2.93165e+06	3.77583e+06	2.09875e+06	1.53339e+06	3.29707e+06	1.42434	1.12977	1.15376	1.13424	1.13277	1.00947	1.27865	1.4043	1.25553	1.03335	1.0852	1.15655	1.41798	1.67558	1.6837	1.82811	2.08525	1.38407	1.04417
H4K12acK16ac	1.96283e+08	2.86335e+08	2.98739e+08	2.9108e+08	2.18733e+08	3.54416e+08	2.86853e+08	1.85089e+08	2.9567e+08	2.37998e+08	1.79738e+08	2.0268e+08	2.52017e+08	1.75721e+08	1.46651e+08	1.62898e+07	2.64207e+07	2.84716e+07	4.03611e+07	1.06055e+07	2.89993e+07	4.35333e+07	1.56931e+07	3.39818e+07	1.2761e+07	1.61892e+07	2.59083e+07	1.43038e+07	8.28317e+06	1.27434e+07	9.34723	6.87063	6.33951	7.65944	7.18595	6.93624	7.16238	9.12385	6.87836	7.29088	7.3583	6.69454	8.10048	8.55444	10.7176	13.3829	11.5225	8.95861	11.2661
H4K5acK8acK12ac	6.29285e+06	9.0559e+06	1.08129e+07	9.68072e+06	6.80601e+06	1.0505e+07	8.35683e+06	6.38817e+06	9.66334e+06		6.21716e+06	6.97957e+06	9.54677e+06	5.97164e+06	5.28325e+06	129377	844163	2.35141e+06	1.06605e+06	134409	265165	435990	465143	829914		519298	191571	77816.8	280346	111514	0.299673	0.217297	0.22946	0.254737	0.223595	0.205593	0.20866	0.3149	0.224805	0	0.254525	0.230536	0.306858	0.290711	0.386112	0.10629	0.368154	0.739872	0.29757
H4K5acK8|12acK16ac	2.28029e+07	3.4761e+07	3.17388e+07	3.0342e+07	2.20004e+07	3.81355e+07	3.24578e+07	1.96775e+07	3.26205e+07	2.73105e+07	1.66824e+07	2.33349e+07	2.78204e+07	2.11491e+07	1.84233e+07	1.609e+06	4.38681e+06	2.29898e+06	3.45984e+06	1.01395e+06	3.50796e+06	3.72698e+06	1.70546e+06	3.38357e+06	937738	1.45995e+06	2.77755e+06	1.30679e+06	1.33724e+06	1.50789e+06	1.0859	0.834093	0.673526	0.798414	0.722769	0.746345	0.810432	0.969988	0.758871	0.836635	0.682962	0.770757	0.894222	1.02958	1.34642	1.32188	1.91316	0.723374	0.965752
H4K8acK12acK16ac	3.06732e+07	4.0116e+07	4.8671e+07	4.08859e+07	3.08464e+07	4.85722e+07	4.07738e+07	2.75649e+07	4.27302e+07	3.67157e+07	2.48198e+07	2.95534e+07	4.19711e+07	2.73566e+07	2.45335e+07	3.2329e+06	4.59628e+06	4.89992e+06	6.47001e+06	1.6566e+06	4.66052e+06	6.81648e+06	2.23581e+06	6.21483e+06	2.15222e+06	2.39496e+06	3.5483e+06	2.9447e+06	1.44304e+06	2.69938e+06	1.46069	0.962587	1.03284	1.07587	1.01338	0.9506	1.01807	1.35879	0.99406	1.12475	1.0161	0.976153	1.34906	1.33177	1.79297	2.65599	2.00452	1.54176	1.80599
H4K5K8K12K16-4ac	1.48644e+07	1.79495e+07	2.08127e+07	2.05816e+07		1.74419e+07	1.78043e+07	1.25603e+07	1.7979e+07	1.46606e+07	1.25087e+07	1.29042e+07	1.80177e+07	1.38149e+07	1.33558e+07	1.46842e+06	3.50044e+06	3.18942e+06	3.30305e+06		1.96214e+06	2.30038e+06	1.56753e+06	2.27085e+06	561524	1.23739e+06	1.31627e+06	717487	877429	2.14585e+06	0.707862	0.430699	0.441664	0.54158	0	0.341354	0.444551	0.619148	0.418256	0.449116	0.512093	0.426229	0.579136	0.672536	0.97607	1.20638	1.5266	1.00355	0.921988
tot	2.09991e+09	4.16752e+09	4.71234e+09	3.80028e+09	3.0439e+09	5.10963e+09	4.005e+09	2.02863e+09	4.29855e+09	3.26433e+09	2.44265e+09	3.02754e+09	3.11113e+09	2.05415e+09	1.36832e+09	1.21721e+08	2.29296e+08	3.17813e+08	3.58253e+08	1.05314e+08	2.81666e+08	4.38395e+08	1.33733e+08	3.48763e+08	1.5345e+08	1.8162e+08	3.04986e+08	1.26334e+08	8.32147e+07	9.6596e+07
	EpiProfile quantification
	Manual quantification
[truncated: 26 more columns]
